# Supplementary material for: Design of Fe-Co-Cr-Ni-Mn-Al-Ti Multi-Principal Element Alloys Based on Machine Learning
Source: Materials (Basel). 2026 Jan 21;19(2):422. doi: 10.3390/ma19020422 (PMC12842681; doi:10.3390/ma19020422)
Supplement: Supplementary file 1 [file materials-19-00422-s001.zip]

Archive with 2 entries (2 files):
- materials-4069462-supplementary.pdf
- materials-4069462-supplementary.xlsx
