# Supplementary material for: Design of Fe-Co-Cr-Ni-Mn-Al-Ti Multi-Principal Element Alloys Based on Machine Learning
Source: Materials (Basel). 2026 Jan 21;19(2):422. doi: 10.3390/ma19020422 (PMC12842681; doi:10.3390/ma19020422)
Supplement: Supplementary file 1 [file materials-19-00422-s001.zip › materials-4069462-supplementary.xlsx]

## Sheet: Sheet1
Number	MPEA	UTS(MPa)	TE(%)	Ref.
1	AlCoCrFeNi2.1	1088.4	17.2	High-strength and high-ductility AlCoCrFeNi2.1 eutectic high-entropy alloy achieved via precipitation strengthening in a heterogeneous structure
2	AlCoCrFeNi2.1	1147.7	24.6	High-strength and high-ductility AlCoCrFeNi2.1 eutectic high-entropy alloy achieved via precipitation strengthening in a heterogeneous structure
3	AlCoCrFeNi2.1	1475.6	19.2	High-strength and high-ductility AlCoCrFeNi2.1 eutectic high-entropy alloy achieved via precipitation strengthening in a heterogeneous structure
4	AlCoCrFeNi2.1	1084	16.3	Equiaxed microstructure design enables strength-ductility synergy in the eutectic high-entropy alloy
5	AlCoCrFeNi2.1	1069	14.6	Large-size high-strength and high-ductility AlCoCrFeNi2.1 eutectic high-entropy alloy produced by hot-rolling and subsequent aging
6	Al0.3CoCrFeNiTi0.3	1133	12.5	Enhancing the strength-ductility synergy of dual-phase Al0.3CoCrFeNiTi0.3 high-entropy alloys through the regulation of B2 phase content
7	Al0.3CoCrFeNiTi0.3	990	18.75	Enhancing the strength-ductility synergy of dual-phase Al0.3CoCrFeNiTi0.3 high-entropy alloys through the regulation of B2 phase content
8	Al0.3CoCrFeNiTi0.3	1175	21.5	Enhancing the strength-ductility synergy of dual-phase Al0.3CoCrFeNiTi0.3 high-entropy alloys through the regulation of B2 phase content
9	Al0.3CoCrFeNiTi0.3	960	33.3	Enhancing the strength-ductility synergy of dual-phase Al0.3CoCrFeNiTi0.3 high-entropy alloys through the regulation of B2 phase content
10	Fe40Ni30Cr20Al5Ti5	669	48	Enhancing strength-ductility combination of Fe–Ni–Cr–Al–Ti high-entropy alloys via co-precipitation of sigma and L21 phases
11	Fe40Ni30Cr20Al5Ti5	1361	15	Enhancing strength-ductility combination of Fe–Ni–Cr–Al–Ti high-entropy alloys via co-precipitation of sigma and L21 phases
12	Fe40Ni30Cr20Al5Ti5	1290	24	Enhancing strength-ductility combination of Fe–Ni–Cr–Al–Ti high-entropy alloys via co-precipitation of sigma and L21 phases
13	Fe40Ni30Cr20Al5Ti5	870	36	Enhancing strength-ductility combination of Fe–Ni–Cr–Al–Ti high-entropy alloys via co-precipitation of sigma and L21 phases
14	Al 5 Fe 25 Cr 25 Ni 42.5 Ti 2.5	480	51.4	Journal Pre-proof Enhancement of strength-ductility trade-off in Al 5 Fe 25 Cr 25 Ni 42.5 Ti 2.5 high entropy alloy through annealing twins
15	Al 5 Fe 25 Cr 25 Ni 42.5 Ti 2.5	1258	27.1	Journal Pre-proof Enhancement of strength-ductility trade-off in Al 5 Fe 25 Cr 25 Ni 42.5 Ti 2.5 high entropy alloy through annealing twins
16	Al 5 Fe 25 Cr 25 Ni 42.5 Ti 2.5	792	62	Journal Pre-proof Enhancement of strength-ductility trade-off in Al 5 Fe 25 Cr 25 Ni 42.5 Ti 2.5 high entropy alloy through annealing twins
17	Fe30Cr25Co25Mn10Ni10	691.4	44.3	Modulating hierarchical microstructural components to enhance strength-ductility synergy of a high-entropy alloy containing brittle sigma phase
18	Fe30Cr25Co25Mn10Ni10	876.8	63.9	Modulating hierarchical microstructural components to enhance strength-ductility synergy of a high-entropy alloy containing brittle sigma phase
19	Fe30Cr25Co25Mn10Ni10	1043.9	45.2	Modulating hierarchical microstructural components to enhance strength-ductility synergy of a high-entropy alloy containing brittle sigma phase
20	Fe30Cr25Co25Mn10Ni10	1026.6	44.4	Modulating hierarchical microstructural components to enhance strength-ductility synergy of a high-entropy alloy containing brittle sigma phase
21	Fe30Cr25Co25Mn10Ni10	999.3	57.7	Modulating hierarchical microstructural components to enhance strength-ductility synergy of a high-entropy alloy containing brittle sigma phase
22	Fe30Cr25Co25Mn10Ni10	896.1	66.7	Modulating hierarchical microstructural components to enhance strength-ductility synergy of a high-entropy alloy containing brittle sigma phase
23	Co25Cr25Fe25Ni25	631	69.1	Synergistic Strength-Ductility enhancement of CoCrFeNi high-entropy alloys with regulated Co/Cr atomic ratios
24	Co35Cr25Fe20Ni20	753	70.5	Synergistic Strength-Ductility enhancement of CoCrFeNi high-entropy alloys with regulated Co/Cr atomic ratios
25	Fe40Mn27Ni26Co5Cr2	375	58	A novel, single phase, non-equiatomic FeMnNiCoCr high-entropy alloy with exceptional phase stability and tensile ductility
26	Fe40Mn27Ni26Co5Cr2	760	17	A novel, single phase, non-equiatomic FeMnNiCoCr high-entropy alloy with exceptional phase stability and tensile ductility
27	Fe40Mn27Ni26Co5Cr2	645	58	A novel, single phase, non-equiatomic FeMnNiCoCr high-entropy alloy with exceptional phase stability and tensile ductility
28	(FeCoNi)86-Al7Ti7	1446	46.3	Multicomponent intermetallic nanoparticles and superb mechanical behaviors of complex alloys
29	(FeCoNi)86-Al8Ti6	1267	23.6	Multicomponent intermetallic nanoparticles and superb mechanical behaviors of complex alloys
30	Al5Cr20Fe35Co35Ni5	538	69.1	Achieving high strength and uniform ductility in high-entropy alloys via dynamic-precipitation accelerated transformation-induced plasticity
31	Al5Cr20Fe35Co35Ni5	1556	2.2	Achieving high strength and uniform ductility in high-entropy alloys via dynamic-precipitation accelerated transformation-induced plasticity
32	Al5Cr20Fe35Co35Ni5	1561	1.9	Achieving high strength and uniform ductility in high-entropy alloys via dynamic-precipitation accelerated transformation-induced plasticity
33	Al5Cr20Fe35Co35Ni5	1551	1.7	Achieving high strength and uniform ductility in high-entropy alloys via dynamic-precipitation accelerated transformation-induced plasticity
34	Al5Cr20Fe35Co35Ni5	1419	2	Achieving high strength and uniform ductility in high-entropy alloys via dynamic-precipitation accelerated transformation-induced plasticity
35	Al5Cr20Fe35Co35Ni5	1366	3.9	Achieving high strength and uniform ductility in high-entropy alloys via dynamic-precipitation accelerated transformation-induced plasticity
36	Al5Cr20Fe35Co35Ni5	1368	28.2	Achieving high strength and uniform ductility in high-entropy alloys via dynamic-precipitation accelerated transformation-induced plasticity
37	Al5Cr20Fe35Co35Ni5	1317	38.1	Achieving high strength and uniform ductility in high-entropy alloys via dynamic-precipitation accelerated transformation-induced plasticity
38	Al5Cr20Fe35Co35Ni5	1174	39.1	Achieving high strength and uniform ductility in high-entropy alloys via dynamic-precipitation accelerated transformation-induced plasticity
39	Al5Cr20Fe35Co35Ni5	893	52	Achieving high strength and uniform ductility in high-entropy alloys via dynamic-precipitation accelerated transformation-induced plasticity
40	Al5Cr20Fe35Co35Ni5	763	62.5	Achieving high strength and uniform ductility in high-entropy alloys via dynamic-precipitation accelerated transformation-induced plasticity
41	Al5Cr20Fe35Co35Ni5	701	65.3	Achieving high strength and uniform ductility in high-entropy alloys via dynamic-precipitation accelerated transformation-induced plasticity
42	Al5Cr20Fe35Co35Ni5	582	71	Achieving high strength and uniform ductility in high-entropy alloys via dynamic-precipitation accelerated transformation-induced plasticity
43	Ni2.5CrFeAl0.3Ti0.2	1098	44.8	Achieving well-balanced strength and ductility via dual nanoscale precipitate structures in Co-free high-entropy alloys
44	Ni2.5CrFeAl0.3Ti0.2	1277	28.2	Achieving well-balanced strength and ductility via dual nanoscale precipitate structures in Co-free high-entropy alloys
45	Ni2.5CrFeAl0.3Ti0.2	1390	16.5	Achieving well-balanced strength and ductility via dual nanoscale precipitate structures in Co-free high-entropy alloys
46	Al 0.2Cr0.9FeNi2.2Ti0.2	385	47.1	Excellent strength-ductility synergy assisted by dislocation dipole-induced plasticity in Co-free precipitate-strengthened medium-entropy alloy
47	Al 0.2Cr0.9FeNi2.2Ti0.2	1489	24.8	Excellent strength-ductility synergy assisted by dislocation dipole-induced plasticity in Co-free precipitate-strengthened medium-entropy alloy
48	Al 0.2Cr0.9FeNi2.2Ti0.2	1606	21.5	Excellent strength-ductility synergy assisted by dislocation dipole-induced plasticity in Co-free precipitate-strengthened medium-entropy alloy
49	Al 0.2Cr0.9FeNi2.2Ti0.2	1616	14.9	Excellent strength-ductility synergy assisted by dislocation dipole-induced plasticity in Co-free precipitate-strengthened medium-entropy alloy
50	Co1.5 CrNi1.5 Al0.2Ti0.2	2130	15.6	Pursuing ultrahigh strength–ductility CoCrNi-based medium-entropy alloy by low-temperature pre-aging
51	Co1.5 CrNi1.5 Al0.2Ti0.2	2180	1.3	Pursuing ultrahigh strength–ductility CoCrNi-based medium-entropy alloy by low-temperature pre-aging
52	CrCoNi	1260	6	Achieving ultra-high strength and ductility in equiatomic CrCoNi with partially recrystallized microstructures
53	CrCoNi	1100	19	Achieving ultra-high strength and ductility in equiatomic CrCoNi with partially recrystallized microstructures
54	CrCoNi	1000	28	Achieving ultra-high strength and ductility in equiatomic CrCoNi with partially recrystallized microstructures
55	CrCoNi	830	44	Achieving ultra-high strength and ductility in equiatomic CrCoNi with partially recrystallized microstructures
56	CoCrNiTi0.1	811	56.7	Heterogeneous structure and dual precipitates induced excellent strength-ductility combination in CoCrNiTi0.1 medium entropy alloy
57	CoCrNiTi0.1	1725	15.3	Heterogeneous structure and dual precipitates induced excellent strength-ductility combination in CoCrNiTi0.1 medium entropy alloy
58	CoCrNiTi0.1	1458	18.9	Heterogeneous structure and dual precipitates induced excellent strength-ductility combination in CoCrNiTi0.1 medium entropy alloy
59	CoCrNiTi0.1	1260	31.3	Heterogeneous structure and dual precipitates induced excellent strength-ductility combination in CoCrNiTi0.1 medium entropy alloy
60	Al0.1CoCrFeNi	900	53.2	Grain-selective growth makes Al0.1CoCrFeNi high entropy alloys strong and ultra-ductile
61	Al0.1CoCrFeNi	1165	45	Grain-selective growth makes Al0.1CoCrFeNi high entropy alloys strong and ultra-ductile
62	Al0.1CoCrFeNi	1100	47	Grain-selective growth makes Al0.1CoCrFeNi high entropy alloys strong and ultra-ductile
63	(FeCoNi)86Al7Ti7	972.5	8.8	Strong yet ductile (FeCoNi)86Al7Ti7 high-entropy alloy via laser powder bed fusion
64	Co 37Cr14Ni37Al6Ti6	1258	38	Superior strain-hardening and strength-ductility synergy by hierarchical L12 phases in a highly (Al, Ti)-added medium-entropy alloy
65	Co 37Cr14Ni37Al6Ti6	1587	20	Superior strain-hardening and strength-ductility synergy by hierarchical L12 phases in a highly (Al, Ti)-added medium-entropy alloy
66	Al7.5Co20.5Fe24Ni24Cr24	1332	5.1	Exceptional strength-ductility synergy at room and liquid nitrogen temperatures of Al7.5Co20.5Fe24Ni24Cr24 high-entropy alloy with hierarchical precipitate heterogeneous structure
67	Al7.5Co20.5Fe24Ni24Cr24	721	47.1	Exceptional strength-ductility synergy at room and liquid nitrogen temperatures of Al7.5Co20.5Fe24Ni24Cr24 high-entropy alloy with hierarchical precipitate heterogeneous structure
68	Al7.5Co20.5Fe24Ni24Cr24	739	38.8	Exceptional strength-ductility synergy at room and liquid nitrogen temperatures of Al7.5Co20.5Fe24Ni24Cr24 high-entropy alloy with hierarchical precipitate heterogeneous structure
69	Al7.5Co20.5Fe24Ni24Cr24	959	34.3	Exceptional strength-ductility synergy at room and liquid nitrogen temperatures of Al7.5Co20.5Fe24Ni24Cr24 high-entropy alloy with hierarchical precipitate heterogeneous structure
70	Al7.5Co20.5Fe24Ni24Cr24	1060	31.2	Exceptional strength-ductility synergy at room and liquid nitrogen temperatures of Al7.5Co20.5Fe24Ni24Cr24 high-entropy alloy with hierarchical precipitate heterogeneous structure
71	Al7.5Co20.5Fe24Ni24Cr24	1392	5.8	Exceptional strength-ductility synergy at room and liquid nitrogen temperatures of Al7.5Co20.5Fe24Ni24Cr24 high-entropy alloy with hierarchical precipitate heterogeneous structure
72	Fe50Mn30Co10Cr10	897	9.3	Cu alloying enables superior strength-ductility combination and high corrosion resistance of FeMnCoCr high entropy alloy
73	Fe50Mn30Co10Cr10	924	45	Cu alloying enables superior strength-ductility combination and high corrosion resistance of FeMnCoCr high entropy alloy
74	Fe34Co34Cr20Mn6Ni6	463	7.3	Strength-ductility synergy of an additively manufactured metastable high-entropy alloy achieved by transformation-induced plasticity strengthening
75	Ni0.6CoFe1.4	753	5.2	Influence of Ti on enhancing the strength and ductility of Fe-rich medium-entropy alloys: A combined theoretical and experimental study
76	Ti0.05Ni0.6CoFe1.4	910	19.4	Influence of Ti on enhancing the strength and ductility of Fe-rich medium-entropy alloys: A combined theoretical and experimental study
77	Ti0.1Ni0.6CoFe1.4	989	20.1	Influence of Ti on enhancing the strength and ductility of Fe-rich medium-entropy alloys: A combined theoretical and experimental study
78	Ni2⋅5CrFeAl0⋅25Ti0.25	1235	28.3	An excellent combination of strength and ductility via hierarchical precipitation structures in Co-free medium-entropy alloys
79	Ni2⋅5CrFeAl0⋅25Ti0.25	1570	16.6	An excellent combination of strength and ductility via hierarchical precipitation structures in Co-free medium-entropy alloys
80	Cr18Fe18Co28Ni28Al4Ti4	1478	2.6	Microstructural origin of the superior strength–ductility synergy of γ′-strengthened high-entropy alloy with heterogeneous grain structure and discontinuous precipitation configuration
81	Cr18Fe18Co28Ni28Al4Ti4	1741	12.5	Microstructural origin of the superior strength–ductility synergy of γ′-strengthened high-entropy alloy with heterogeneous grain structure and discontinuous precipitation configuration
82	Cr18Fe18Co28Ni28Al4Ti4	1295	19.6	Microstructural origin of the superior strength–ductility synergy of γ′-strengthened high-entropy alloy with heterogeneous grain structure and discontinuous precipitation configuration
83	Cr18Fe18Co28Ni28Al4Ti4	784	40.3	Microstructural origin of the superior strength–ductility synergy of γ′-strengthened high-entropy alloy with heterogeneous grain structure and discontinuous precipitation configuration
84	Cr18Fe18Co28Ni28Al4Ti4	992	36.5	Microstructural origin of the superior strength–ductility synergy of γ′-strengthened high-entropy alloy with heterogeneous grain structure and discontinuous precipitation configuration
85	Cr18Fe18Co28Ni28Al4Ti4	1170	25.1	Microstructural origin of the superior strength–ductility synergy of γ′-strengthened high-entropy alloy with heterogeneous grain structure and discontinuous precipitation configuration
86	Ni30Co30Cr20Fe20	521	59	Re alloying-driven stacking fault energy decrease enabled strength-ductility synergy in NiCoCrFe high-entropy alloys
87	Fe4Ni4Mn2CrTi	1144	0.9	Realizing good combinations of strength-ductility and corrosion resistance in a Co-free Fe4Ni4Mn2CrTi high-entropy alloy via tailoring Ni/Ti-rich precipitates and heterogeneous structure
88	Fe4Ni4Mn2CrTi	640	39.6	Realizing good combinations of strength-ductility and corrosion resistance in a Co-free Fe4Ni4Mn2CrTi high-entropy alloy via tailoring Ni/Ti-rich precipitates and heterogeneous structure
89	Fe4Ni4Mn2CrTi	998	14.1	Realizing good combinations of strength-ductility and corrosion resistance in a Co-free Fe4Ni4Mn2CrTi high-entropy alloy via tailoring Ni/Ti-rich precipitates and heterogeneous structure
90	Fe4Ni4Mn2CrTi	998	39.2	Realizing good combinations of strength-ductility and corrosion resistance in a Co-free Fe4Ni4Mn2CrTi high-entropy alloy via tailoring Ni/Ti-rich precipitates and heterogeneous structure
91	45Cr-15Co-40Ni	607.24	90.9	A new route to achieve high strength and high ductility compositions in Cr-Co-Ni-based medium-entropy alloys: A predictive model connecting theoretical calculations and experimental measurements
92	45Cr-20Co-35Ni	566.7	105.43	A new route to achieve high strength and high ductility compositions in Cr-Co-Ni-based medium-entropy alloys: A predictive model connecting theoretical calculations and experimental measurements
93	45Cr-25Co-30Ni	623.43	117.6	A new route to achieve high strength and high ductility compositions in Cr-Co-Ni-based medium-entropy alloys: A predictive model connecting theoretical calculations and experimental measurements
94	40Cr-20Co-40Ni	617.61	129.99	A new route to achieve high strength and high ductility compositions in Cr-Co-Ni-based medium-entropy alloys: A predictive model connecting theoretical calculations and experimental measurements
95	40Cr-25Co-35Ni	646.97	115.14	A new route to achieve high strength and high ductility compositions in Cr-Co-Ni-based medium-entropy alloys: A predictive model connecting theoretical calculations and experimental measurements
96	40Cr-40Co-20Ni	464.25	28.8	A new route to achieve high strength and high ductility compositions in Cr-Co-Ni-based medium-entropy alloys: A predictive model connecting theoretical calculations and experimental measurements
97	33Cr-33Co-33Ni	619.94	112.76	A new route to achieve high strength and high ductility compositions in Cr-Co-Ni-based medium-entropy alloys: A predictive model connecting theoretical calculations and experimental measurements
98	(CoCrFeNiMn)95.2Al3.2Ti1.6	806	46	Enhanced strength-ductility balance of the (CoCrFeNiMn)95.2Al3.2Ti1.6 high-entropy alloy by co-precipitation of the B2 and sigma phases
99	(CoCrFeNiMn)95.2Al3.2Ti1.6	865	31	Enhanced strength-ductility balance of the (CoCrFeNiMn)95.2Al3.2Ti1.6 high-entropy alloy by co-precipitation of the B2 and sigma phases
100	(CoCrFeNiMn)95.2Al3.2Ti1.6	1005	26	Enhanced strength-ductility balance of the (CoCrFeNiMn)95.2Al3.2Ti1.6 high-entropy alloy by co-precipitation of the B2 and sigma phases
101	Ni40Co30Cr20Al5Ti5	1115	22.7	Double heterogeneous structures induced excellent strength–ductility synergy in Ni40Co30Cr20Al5Ti5 medium-entropy alloy
102	Ni40Co30Cr20Al5Ti5	1249	28.61	Double heterogeneous structures induced excellent strength–ductility synergy in Ni40Co30Cr20Al5Ti5 medium-entropy alloy
103	Ni40Co30Cr20Al5Ti5	1560	33.06	Double heterogeneous structures induced excellent strength–ductility synergy in Ni40Co30Cr20Al5Ti5 medium-entropy alloy
104	Fe40Co20Cr20Mn10Ni10	911	42.2	Excellent strength-ductility synergy and corrosion resistance in a metastable high entropy alloy via heterogeneous structure design
105	Fe40Co20Cr20Mn10Ni10	895	48.1	Excellent strength-ductility synergy and corrosion resistance in a metastable high entropy alloy via heterogeneous structure design
106	Fe40Co20Cr20Mn10Ni10	697	71.3	Excellent strength-ductility synergy and corrosion resistance in a metastable high entropy alloy via heterogeneous structure design
107	Fe 37.5Ni30Co22.5Al5Ti5	586	54	Coupling precipitation strengthening and transformation induced plasticity to produce a superior combination of strength and ductility in a high entropy alloy
108	Fe 37.5Ni30Co22.5Al5Ti5	1275	38	Coupling precipitation strengthening and transformation induced plasticity to produce a superior combination of strength and ductility in a high entropy alloy
109	Fe23Co24Ni24Cr21Al8	767	49	Refinement strengthening, second phase strengthening and spinodal microstructure-induced strength-ductility trade-off in a high-entropy alloy
110	Fe23Co24Ni24Cr21Al8	1019	46.7	Refinement strengthening, second phase strengthening and spinodal microstructure-induced strength-ductility trade-off in a high-entropy alloy
111	AlCoCrFeNi2.1	1198.2	15.2	Selective laser melting of dense and crack-free AlCoCrFeNi2.1 eutectic high entropy alloy: Synergizing strength and ductility
112	Fe35Ni35Cr20Mn10	398	47	Excellent strength-ductility in Ti-alloyed Fe35Ni35Cr20Mn10 high-entropy alloy
113	Fe35Ni35Cr20Mn10	628	47.2	Excellent strength-ductility in Ti-alloyed Fe35Ni35Cr20Mn10 high-entropy alloy
114	AlCrFe2Ni2	1092	14	Superior strength-ductility synergy of a cost-effective AlCrFe2Ni2 high entropy alloy with heterogeneous microstructure processed by moderate cryo-rolling and annealing
115	AlCrFe2Ni2	1153	21	Superior strength-ductility synergy of a cost-effective AlCrFe2Ni2 high entropy alloy with heterogeneous microstructure processed by moderate cryo-rolling and annealing
116	AlCrFe2Ni2	1092	14	Development of ultrafine grained cobalt-free AlCrFe2Ni2 high entropy alloy with superior mechanical properties by thermo-mechanical processing
117	AlCrFe2Ni2	1812	7	Development of ultrafine grained cobalt-free AlCrFe2Ni2 high entropy alloy with superior mechanical properties by thermo-mechanical processing
118	AlCrFe2Ni2	1173	10	Development of ultrafine grained cobalt-free AlCrFe2Ni2 high entropy alloy with superior mechanical properties by thermo-mechanical processing
119	AlCrFe2Ni2	1055	20.6	Development of ultrafine grained cobalt-free AlCrFe2Ni2 high entropy alloy with superior mechanical properties by thermo-mechanical processing
120	AlCrFe2Ni2	988	24	Development of ultrafine grained cobalt-free AlCrFe2Ni2 high entropy alloy with superior mechanical properties by thermo-mechanical processing
121	Fe28.2Ni18.8Mn32.9Al14.1Cr6	934	17.8	Recrystallization of a novel two-phase FeNiMnAlCr high entropy alloy
122	Fe28.2Ni18.8Mn32.9Al14.1Cr6	1521	2.3	Recrystallization of a novel two-phase FeNiMnAlCr high entropy alloy
123	Fe28.2Ni18.8Mn32.9Al14.1Cr6	868	19.5	Recrystallization of a novel two-phase FeNiMnAlCr high entropy alloy
124	Al0.1CrFeCoNi	1511	5.3	A superior strength-ductility synergy of Al0.1CrFeCoNi high-entropy alloy with fully recrystallized ultrafine grains and annealing twins
125	Al0.1CrFeCoNi	998	23.4	A superior strength-ductility synergy of Al0.1CrFeCoNi high-entropy alloy with fully recrystallized ultrafine grains and annealing twins
126	Al0.1CrFeCoNi	907	38.7	A superior strength-ductility synergy of Al0.1CrFeCoNi high-entropy alloy with fully recrystallized ultrafine grains and annealing twins
127	Al0.1CrFeCoNi	806	48.1	A superior strength-ductility synergy of Al0.1CrFeCoNi high-entropy alloy with fully recrystallized ultrafine grains and annealing twins
128	Al0.1CrFeCoNi	725	53.5	A superior strength-ductility synergy of Al0.1CrFeCoNi high-entropy alloy with fully recrystallized ultrafine grains and annealing twins
129	Al0.1CrFeCoNi	539	52.9	A superior strength-ductility synergy of Al0.1CrFeCoNi high-entropy alloy with fully recrystallized ultrafine grains and annealing twins
130	CoCrFeNi2Al0.3Ti0.25	1082	36.5	Ultra-high strength and excellent ductility high entropy alloy induced by nano-lamellar precipitates and ultrafine grain structure
131	CoCrFeNi2Al0.3Ti0.25	2200	2	Ultra-high strength and excellent ductility high entropy alloy induced by nano-lamellar precipitates and ultrafine grain structure
132	CoCrFeNi2Al0.3Ti0.25	2091	13.8	Ultra-high strength and excellent ductility high entropy alloy induced by nano-lamellar precipitates and ultrafine grain structure
133	CoCrFeNi2Al0.3Ti0.25	1892	17.5	Ultra-high strength and excellent ductility high entropy alloy induced by nano-lamellar precipitates and ultrafine grain structure
134	Co2CrNi1.5Al0.25Ti0.25	1905	11.4	Design of ultrastrong but ductile medium-entropy alloy with controlled precipitations and heterogeneous grain structures
135	Co20Cr20Fe20Ni20Mn20	600	34	Upgrading of superior strength–ductility trade-off of CoCrFeNiMn high-entropy alloy by microstructural engineering
136	Co20Cr20Fe20Ni20Mn20	995	17	Upgrading of superior strength–ductility trade-off of CoCrFeNiMn high-entropy alloy by microstructural engineering
137	Co20Cr20Fe20Ni20Mn20	1190	13	Upgrading of superior strength–ductility trade-off of CoCrFeNiMn high-entropy alloy by microstructural engineering
138	Co20Cr20Fe20Ni20Mn20	1125	9	Upgrading of superior strength–ductility trade-off of CoCrFeNiMn high-entropy alloy by microstructural engineering
139	Co20Cr20Fe20Ni20Mn20	1290	7	Upgrading of superior strength–ductility trade-off of CoCrFeNiMn high-entropy alloy by microstructural engineering
140	Fe40Mn10Cr25Ni25	930	8	Yield strength-ductility trade-off breakthrough in Co-free Fe40Mn10Cr25Ni25 high-entropy alloys with partial recrystallization
141	Fe40Mn10Cr25Ni25	880	18	Yield strength-ductility trade-off breakthrough in Co-free Fe40Mn10Cr25Ni25 high-entropy alloys with partial recrystallization
142	Fe40Mn15Cr15Ni25Al5	876	3	Non-equiatomic FeMnCrNiAl high-entropy alloys with heterogeneous structures for strength and ductility combination
143	Fe40Mn15Cr15Ni25Al6	1080	17	Non-equiatomic FeMnCrNiAl high-entropy alloys with heterogeneous structures for strength and ductility combination
144	Fe40Mn15Cr15Ni25Al7	540	47	Non-equiatomic FeMnCrNiAl high-entropy alloys with heterogeneous structures for strength and ductility combination
145	CrCoNi	1312	7.4	High ductility CrCoNi medium entropy alloy prepared by liquid nitrogen temperature rolling and short time annealing at moderate temperature
146	CrCoNi	800	65.3	High ductility CrCoNi medium entropy alloy prepared by liquid nitrogen temperature rolling and short time annealing at moderate temperature
147	Cr30Fe30Ni30Al5Ti5	1690	15	Exceptional strength-ductility synergy in a casting multi-principal element alloy with a hierarchically heterogeneous structure
148	Fe50Mn25Ni10Cr15	492	47	Achieving high strength and ductility in Fe50Mn25Ni10Cr15 medium entropy alloy via Al alloying
149	Fe50Mn25Ni10Cr15	603	53	Achieving high strength and ductility in Fe50Mn25Ni10Cr15 medium entropy alloy via Al alloying
150	Fe50Mn25Ni10Cr15	653	50	Achieving high strength and ductility in Fe50Mn25Ni10Cr15 medium entropy alloy via Al alloying
151	Fe50Mn25Ni10Cr15	724	40	Achieving high strength and ductility in Fe50Mn25Ni10Cr15 medium entropy alloy via Al alloying
152	Fe50Mn25Ni10Cr15	852	32	Achieving high strength and ductility in Fe50Mn25Ni10Cr15 medium entropy alloy via Al alloying
153	Co40Cr16Fe35Ni8Ti1	864	22	Bidirectional improvement of strength and ductility of CoCrFeNiTi (Co40Cr16Fe35Ni8Ti1) high-entropy alloys suitable for coronary stents
154	Co40Cr16Fe35Ni8Ti1	810	48	Bidirectional improvement of strength and ductility of CoCrFeNiTi (Co40Cr16Fe35Ni8Ti1) high-entropy alloys suitable for coronary stents
155	Co40Cr16Fe35Ni8Ti1	696	56	Bidirectional improvement of strength and ductility of CoCrFeNiTi (Co40Cr16Fe35Ni8Ti1) high-entropy alloys suitable for coronary stents
156	Co40Cr16Fe35Ni8Ti1	895	24	Bidirectional improvement of strength and ductility of CoCrFeNiTi (Co40Cr16Fe35Ni8Ti1) high-entropy alloys suitable for coronary stents
157	Co40Cr16Fe35Ni8Ti1	756	33	Bidirectional improvement of strength and ductility of CoCrFeNiTi (Co40Cr16Fe35Ni8Ti1) high-entropy alloys suitable for coronary stents
158	Co40Cr16Fe35Ni8Ti1	719	55	Bidirectional improvement of strength and ductility of CoCrFeNiTi (Co40Cr16Fe35Ni8Ti1) high-entropy alloys suitable for coronary stents
159	Co40Cr16Fe35Ni8Ti1	926	27	Bidirectional improvement of strength and ductility of CoCrFeNiTi (Co40Cr16Fe35Ni8Ti1) high-entropy alloys suitable for coronary stents
160	Co40Cr16Fe35Ni8Ti1	823	37	Bidirectional improvement of strength and ductility of CoCrFeNiTi (Co40Cr16Fe35Ni8Ti1) high-entropy alloys suitable for coronary stents
161	Co40Cr16Fe35Ni8Ti1	758	41	Bidirectional improvement of strength and ductility of CoCrFeNiTi (Co40Cr16Fe35Ni8Ti1) high-entropy alloys suitable for coronary stents
162	Co40Cr16Fe35Ni8Ti1	979	37	Bidirectional improvement of strength and ductility of CoCrFeNiTi (Co40Cr16Fe35Ni8Ti1) high-entropy alloys suitable for coronary stents
163	Co40Cr16Fe35Ni8Ti1	932	53	Bidirectional improvement of strength and ductility of CoCrFeNiTi (Co40Cr16Fe35Ni8Ti1) high-entropy alloys suitable for coronary stents
164	Co40Cr16Fe35Ni8Ti1	768	56	Bidirectional improvement of strength and ductility of CoCrFeNiTi (Co40Cr16Fe35Ni8Ti1) high-entropy alloys suitable for coronary stents
165	Al0.2Ti0.2Co0.7CrFeNi1.7	1419	22	High density of strong yet deformable intermetallic nanorods leads to an excellent room temperature strength-ductility combination in a high entropy alloy
166	Al0.2Ti0.2Co0.7CrFeNi1.7	1530	12	High density of strong yet deformable intermetallic nanorods leads to an excellent room temperature strength-ductility combination in a high entropy alloy
167	Al0.2Ti0.2Co0.7CrFeNi1.7	1721	15	High density of strong yet deformable intermetallic nanorods leads to an excellent room temperature strength-ductility combination in a high entropy alloy
168	Ni3.5Co3Cr1.5	447	78.8	Enhancing strength-ductility synergy in a casting non-equiatomic NiCoCr-based high-entropy alloy by Al and Ti combination addition
169	(Ni3.5Co3Cr1.5)90Al5Ti5	1004	38.2	Enhancing strength-ductility synergy in a casting non-equiatomic NiCoCr-based high-entropy alloy by Al and Ti combination addition
170	Al0.3CoCrNi	1229	28.3	Achieving high strength and high ductility in Al0.3CoCrNi medium-entropy alloy through multi-phase hierarchical microstructure
171	Al0.3CoCrNi	800	38.8	Achieving high strength and high ductility in Al0.3CoCrNi medium-entropy alloy through multi-phase hierarchical microstructure
172	Fe57.88(CrNi)32.08Al10.04	725.4	40.4	Achieving high strength-ductility synergy in iron-rich medium -entropy alloy by structure change after heat treatment
173	Fe57.88(CrNi)32.08Al10.04	768.8	22.2	Achieving high strength-ductility synergy in iron-rich medium -entropy alloy by structure change after heat treatment
174	Fe57.88(CrNi)32.08Al10.04	887.8	32.1	Achieving high strength-ductility synergy in iron-rich medium -entropy alloy by structure change after heat treatment
175	CrCoNi	1050	65	Achieving ultrahigh cryogenic yield strength and sufficient ductility in a medium-entropy alloy via bimodal grain design
176	CrCoNi	1225	20	Achieving ultrahigh cryogenic yield strength and sufficient ductility in a medium-entropy alloy via bimodal grain design
177	Fe 35Co21Ni6Cr18Mn20	520.1	51	Breakthrough the strength-ductility trade-off in a high-entropy alloy at room temperature via cold rolling and annealing
178	Fe 35Co21Ni6Cr18Mn20	725.8	53	Breakthrough the strength-ductility trade-off in a high-entropy alloy at room temperature via cold rolling and annealing
179	Ni45Co21Fe15Cr10Al4⋅5Ti4.5	1323	15	Cooperative twinning behavior leads to superior mechanical properties in a coherently precipitated high-entropy alloy
180	Ni45Co21Fe15Cr10Al4⋅5Ti4.5	1601	25	Cooperative twinning behavior leads to superior mechanical properties in a coherently precipitated high-entropy alloy
181	Ni2CoCrFeTi0.24Al0.2	1572	15.7	Discontinuous coarsening leads to unchanged tensile properties in high-entropy alloys with different recrystallization volume fractions
182	Ni2CoCrFeTi0.24Al0.2	1562	15	Discontinuous coarsening leads to unchanged tensile properties in high-entropy alloys with different recrystallization volume fractions
183	Ni2CoCrFeTi0.24Al0.2	1569	15.3	Discontinuous coarsening leads to unchanged tensile properties in high-entropy alloys with different recrystallization volume fractions
184	Al0.2Ti0.3Co1.5CrFeNi1.5	597	59	Discontinuous precipitation leading to nano-rod intermetallic precipitates in an Al0.2Ti0.3Co1.5CrFeNi1.5 high entropy alloy results in an excellent strength-ductility combination
185	Al0.2Ti0.3Co1.5CrFeNi1.5	989	17	Discontinuous precipitation leading to nano-rod intermetallic precipitates in an Al0.2Ti0.3Co1.5CrFeNi1.5 high entropy alloy results in an excellent strength-ductility combination
186	Al0.2Ti0.3Co1.5CrFeNi1.5	1386	14	Discontinuous precipitation leading to nano-rod intermetallic precipitates in an Al0.2Ti0.3Co1.5CrFeNi1.5 high entropy alloy results in an excellent strength-ductility combination
187	Al0.2Ti0.3Co1.5CrFeNi1.5	1586	14	Discontinuous precipitation leading to nano-rod intermetallic precipitates in an Al0.2Ti0.3Co1.5CrFeNi1.5 high entropy alloy results in an excellent strength-ductility combination
188	FeCoCrNiMn	508	24	Effect of cold-rolling and annealing temperature on microstructure, texture evolution and mechanical properties of FeCoCrNiMn high-entropy alloy
189	FeCoCrNiMn	624	8	Effect of cold-rolling and annealing temperature on microstructure, texture evolution and mechanical properties of FeCoCrNiMn high-entropy alloy
190	FeCoCrNiMn	769	5	Effect of cold-rolling and annealing temperature on microstructure, texture evolution and mechanical properties of FeCoCrNiMn high-entropy alloy
191	FeCoCrNiMn	930	7	Effect of cold-rolling and annealing temperature on microstructure, texture evolution and mechanical properties of FeCoCrNiMn high-entropy alloy
192	FeCoCrNiMn	1074	9	Effect of cold-rolling and annealing temperature on microstructure, texture evolution and mechanical properties of FeCoCrNiMn high-entropy alloy
193	FeCoCrNiMn	1045	9	Effect of cold-rolling and annealing temperature on microstructure, texture evolution and mechanical properties of FeCoCrNiMn high-entropy alloy
194	FeCoCrNiMn	818	21	Effect of cold-rolling and annealing temperature on microstructure, texture evolution and mechanical properties of FeCoCrNiMn high-entropy alloy
195	FeCoCrNiMn	715	30	Effect of cold-rolling and annealing temperature on microstructure, texture evolution and mechanical properties of FeCoCrNiMn high-entropy alloy
196	FeCoCrNiMn	678	35	Effect of cold-rolling and annealing temperature on microstructure, texture evolution and mechanical properties of FeCoCrNiMn high-entropy alloy
197	FeCoCrNiMn	655	33	Effect of cold-rolling and annealing temperature on microstructure, texture evolution and mechanical properties of FeCoCrNiMn high-entropy alloy
198	FeNiCo	510	78	Effects of annealing and cold rolling on microstructural features, magnetic properties, tensile behavior and electrical resistance of FeCoNi(MnAl)x high entropy alloys
199	FeCoNiMn0.2Al0.2	625	70	Effects of annealing and cold rolling on microstructural features, magnetic properties, tensile behavior and electrical resistance of FeCoNi(MnAl)x high entropy alloys
200	FeCoNiMn0.4Al0.4	910	30	Effects of annealing and cold rolling on microstructural features, magnetic properties, tensile behavior and electrical resistance of FeCoNi(MnAl)x high entropy alloys
201	Al0.9CoCrNi2.1	1200	8.9	Enhanced strength and ductility of Al0.9CoCrNi2.1 eutectic high entropy alloy by thermomechanical processing
202	Al0.9CoCrNi2.1	969	17.3	Enhanced strength and ductility of Al0.9CoCrNi2.1 eutectic high entropy alloy by thermomechanical processing
203	Al0.9CoCrNi2.1	853	26.2	Enhanced strength and ductility of Al0.9CoCrNi2.1 eutectic high entropy alloy by thermomechanical processing
204	Al0.9CoCrNi2.1	1033	6.9	Enhanced strength and ductility of Al0.9CoCrNi2.1 eutectic high entropy alloy by thermomechanical processing
205	Al0.9CoCrNi2.1	1938	0.97	Enhanced strength and ductility of Al0.9CoCrNi2.1 eutectic high entropy alloy by thermomechanical processing
206	Al0.9CoCrNi2.1	1400	11.6	Enhanced strength and ductility of Al0.9CoCrNi2.1 eutectic high entropy alloy by thermomechanical processing
207	Fe24Co23Ni24Cr23Ti2Al4	418.1	22	Enhanced strength and slightly reduced ductility in a high entropy alloy via cold rolling and annealing
208	Fe24Co23Ni24Cr23Ti2Al4	861.2	17	Enhanced strength and slightly reduced ductility in a high entropy alloy via cold rolling and annealing
209	Al0.1CoCrFeNi	963	30.3	Enhancement of strength-ductility trade-off in a high-entropy alloy through a heterogeneous structure
210	Al0.1CoCrFeNi	1449	3	Enhancement of strength-ductility trade-off in a high-entropy alloy through a heterogeneous structure
211	Al0.1CoCrFeNi	720	47	Enhancement of strength-ductility trade-off in a high-entropy alloy through a heterogeneous structure
212	Al0·3CoCrFeNi	1060	26	Enhancing fatigue resistance of high-entropy alloy by designing a hierarchically heterogeneous microstructure
213	Co0.4Fe0.3Ni0.3	208	71.3	Face-centered-cubic-structured (Co0.4Fe0.3Ni0.3)100-x(Al0.4Mn0.6)x high-entropy alloy with enhanced soft magnetic properties and tensile ductility
214	(Co0.4Fe0.3Ni0.3)97.5(Al0.4Mn0.6)2.5	304.8	44.2	Face-centered-cubic-structured (Co0.4Fe0.3Ni0.3)100-x(Al0.4Mn0.6)x high-entropy alloy with enhanced soft magnetic properties and tensile ductility
215	(Co0.4Fe0.3Ni0.3)9.5(Al0.4Mn0.6)5	329	52.1	Face-centered-cubic-structured (Co0.4Fe0.3Ni0.3)100-x(Al0.4Mn0.6)x high-entropy alloy with enhanced soft magnetic properties and tensile ductility
216	(Co0.4Fe0.3Ni0.3)92.5(Al0.4Mn0.6)7.5	383.2	43.1	Face-centered-cubic-structured (Co0.4Fe0.3Ni0.3)100-x(Al0.4Mn0.6)x high-entropy alloy with enhanced soft magnetic properties and tensile ductility
217	(Co0.4Fe0.3Ni0.3)90(Al0.4Mn0.6)10	407.7	45.2	Face-centered-cubic-structured (Co0.4Fe0.3Ni0.3)100-x(Al0.4Mn0.6)x high-entropy alloy with enhanced soft magnetic properties and tensile ductility
218	(Co0.4Fe0.3Ni0.3)9.5(Al0.4Mn0.6)5	393.9	44.1	Face-centered-cubic-structured (Co0.4Fe0.3Ni0.3)100-x(Al0.4Mn0.6)x high-entropy alloy with enhanced soft magnetic properties and tensile ductility
219	(Co0.4Fe0.3Ni0.3)9.5(Al0.4Mn0.6)5	421.5	37.1	Face-centered-cubic-structured (Co0.4Fe0.3Ni0.3)100-x(Al0.4Mn0.6)x high-entropy alloy with enhanced soft magnetic properties and tensile ductility
220	(Co0.4Fe0.3Ni0.3)9.5(Al0.4Mn0.6)5	378	53	Face-centered-cubic-structured (Co0.4Fe0.3Ni0.3)100-x(Al0.4Mn0.6)x high-entropy alloy with enhanced soft magnetic properties and tensile ductility
221	(Co0.4Fe0.3Ni0.3)9.5(Al0.4Mn0.6)5	365.8	54.2	Face-centered-cubic-structured (Co0.4Fe0.3Ni0.3)100-x(Al0.4Mn0.6)x high-entropy alloy with enhanced soft magnetic properties and tensile ductility
222	Fe57.5(CoNi)32.5Cr10	513	54	Gradient-structured ferrous medium-entropy alloys with enhanced strength-ductility synergy by ultrasonic nanocrystalline surface modification
223	Fe60(CoNi)30Cr10	532	59	Gradient-structured ferrous medium-entropy alloys with enhanced strength-ductility synergy by ultrasonic nanocrystalline surface modification
224	Fe62(CoNi)28Cr10	591	72	Gradient-structured ferrous medium-entropy alloys with enhanced strength-ductility synergy by ultrasonic nanocrystalline surface modification
225	Fe60Cr15Ni16Al9	1110	26	Heterogeneous-structure-induced ultrahigh strength and ductility in a metastable dual-phase Fe60Cr15Ni16Al9 medium entropy alloy
226	Fe60Cr15Ni16Al9	539	62	Heterogeneous-structure-induced ultrahigh strength and ductility in a metastable dual-phase Fe60Cr15Ni16Al9 medium entropy alloy
227	Fe60Cr15Ni16Al9	557	52	Heterogeneous-structure-induced ultrahigh strength and ductility in a metastable dual-phase Fe60Cr15Ni16Al9 medium entropy alloy
228	Fe60Cr15Ni16Al9	690	37	Heterogeneous-structure-induced ultrahigh strength and ductility in a metastable dual-phase Fe60Cr15Ni16Al9 medium entropy alloy
229	Fe60Cr15Ni16Al9	957	26	Heterogeneous-structure-induced ultrahigh strength and ductility in a metastable dual-phase Fe60Cr15Ni16Al9 medium entropy alloy
230	Fe29.6Co26.7Ni28.8Al7.1Ti7.8	395	40	In-situ neutron diffraction study of the strengthening mechanism and deformation behavior of cellular structure in high-entropy alloys by additive manufacturing
231	Fe29.6Co26.7Ni28.8Al7.1Ti7.8	726	1.2	In-situ neutron diffraction study of the strengthening mechanism and deformation behavior of cellular structure in high-entropy alloys by additive manufacturing
232	Al0.3CoCrFeNi	674	44	Investigation on effect of L12 and B2 phases on tensile properties and mechanisms of Al0.3CoCrFeNi high entropy alloy through aging treatment
233	Al0.3CoCrFeNi	751	45	Investigation on effect of L12 and B2 phases on tensile properties and mechanisms of Al0.3CoCrFeNi high entropy alloy through aging treatment
234	Al0.3CoCrFeNi	772	45	Investigation on effect of L12 and B2 phases on tensile properties and mechanisms of Al0.3CoCrFeNi high entropy alloy through aging treatment
235	Al0.3CoCrFeNi	845	38	Investigation on effect of L12 and B2 phases on tensile properties and mechanisms of Al0.3CoCrFeNi high entropy alloy through aging treatment
236	Al0.3CoCrFeNi	967	32	Investigation on effect of L12 and B2 phases on tensile properties and mechanisms of Al0.3CoCrFeNi high entropy alloy through aging treatment
237	Al0.3CoCrFeNi	1026	28	Investigation on effect of L12 and B2 phases on tensile properties and mechanisms of Al0.3CoCrFeNi high entropy alloy through aging treatment
238	Al0.3CoCrFeNi	1014	27	Investigation on effect of L12 and B2 phases on tensile properties and mechanisms of Al0.3CoCrFeNi high entropy alloy through aging treatment
239	Al0.3CoCrFeNi	985	32	Investigation on effect of L12 and B2 phases on tensile properties and mechanisms of Al0.3CoCrFeNi high entropy alloy through aging treatment
240	Al0.3CoCrFeNi	1000	28	Investigation on effect of L12 and B2 phases on tensile properties and mechanisms of Al0.3CoCrFeNi high entropy alloy through aging treatment
241	Al0.1CoCrFeNi	1243	2	Investigation on tensile property and mechanism of partially recrystallized Al0.1CoCrFeNi high-entropy alloy after cold rolling and annealing treatment
242	Al0.1CoCrFeNi	1045.5	6.6	Investigation on tensile property and mechanism of partially recrystallized Al0.1CoCrFeNi high-entropy alloy after cold rolling and annealing treatment
243	Al0.1CoCrFeNi	928	18.3	Investigation on tensile property and mechanism of partially recrystallized Al0.1CoCrFeNi high-entropy alloy after cold rolling and annealing treatment
244	Al0.1CoCrFeNi	889.5	22	Investigation on tensile property and mechanism of partially recrystallized Al0.1CoCrFeNi high-entropy alloy after cold rolling and annealing treatment
245	Al0.1CoCrFeNi	839.5	30.9	Investigation on tensile property and mechanism of partially recrystallized Al0.1CoCrFeNi high-entropy alloy after cold rolling and annealing treatment
246	Al0.1CoCrFeNi	789.7	34.7	Investigation on tensile property and mechanism of partially recrystallized Al0.1CoCrFeNi high-entropy alloy after cold rolling and annealing treatment
247	(CoCrFeNi)86Al7Ti7	1597	25.3	L21-strengthened face-centered cubic high-entropy alloy with high strength and ductility
248	Ni30Co30Fe13Cr15Al6Ti6	1310	43	Nanoparticles-strengthened high-entropy alloys for cryogenic applications showing an exceptional strength-ductility synergy
249	CoCrFeNi	550	52.3	Recrystallized hard zone and resultant tri-modal microstructure produces superior mechanical properties in a single-phase heterostructured high-entropy alloy
250	CoCrFeNi	1361	1.7	Recrystallized hard zone and resultant tri-modal microstructure produces superior mechanical properties in a single-phase heterostructured high-entropy alloy
251	CoCrFeNi	1290	1.9	Recrystallized hard zone and resultant tri-modal microstructure produces superior mechanical properties in a single-phase heterostructured high-entropy alloy
252	CoCrFeNi	953	22.1	Recrystallized hard zone and resultant tri-modal microstructure produces superior mechanical properties in a single-phase heterostructured high-entropy alloy
253	CoCrFeNi	868	36.8	Recrystallized hard zone and resultant tri-modal microstructure produces superior mechanical properties in a single-phase heterostructured high-entropy alloy
254	FeCrCoMnNi	421	56	Regulating the strength and ductility of a cold rolled FeCrCoMnNi high-entropy alloy via annealing treatment
255	FeCrCoMnNi	1154	4.8	Regulating the strength and ductility of a cold rolled FeCrCoMnNi high-entropy alloy via annealing treatment
256	FeCrCoMnNi	1300	0	Regulating the strength and ductility of a cold rolled FeCrCoMnNi high-entropy alloy via annealing treatment
257	FeCrCoMnNi	1050	8	Regulating the strength and ductility of a cold rolled FeCrCoMnNi high-entropy alloy via annealing treatment
258	FeCrCoMnNi	830	48	Regulating the strength and ductility of a cold rolled FeCrCoMnNi high-entropy alloy via annealing treatment
259	FeCrCoMnNi	760	45	Regulating the strength and ductility of a cold rolled FeCrCoMnNi high-entropy alloy via annealing treatment
260	FeCrCoMnNi	650	54	Regulating the strength and ductility of a cold rolled FeCrCoMnNi high-entropy alloy via annealing treatment
261	FeCrCoMnNi	601	57	Regulating the strength and ductility of a cold rolled FeCrCoMnNi high-entropy alloy via annealing treatment
262	Ni46Cr23Fe23Al4Ti4	1633	28.7	Superb strength and ductility balance of a Co-free medium-entropy alloy with dual heterogeneous structures
263	Ni46Cr23Fe23Al4Ti4	520	78	Superb strength and ductility balance of a Co-free medium-entropy alloy with dual heterogeneous structures
264	Co35Cr30Ni27Al4Ti4	2199	5	Superb strengthening behavior in a precipitation strengthened Co-rich CoCrNiAlTi medium entropy alloy with acceptable ductility
265	(FeCoNi)82Al13Mn5	951	44	The origin of good mechanical and soft magnetic properties in a CoFeNi-based high-entropy alloy with hierarchical structure
266	(FeCoNi)82Al13Mn5	1866	5	The origin of good mechanical and soft magnetic properties in a CoFeNi-based high-entropy alloy with hierarchical structure
267	(FeCoNi)82Al13Mn5	1418	14	The origin of good mechanical and soft magnetic properties in a CoFeNi-based high-entropy alloy with hierarchical structure
268	(FeCoNi)82Al13Mn5	1240	24	The origin of good mechanical and soft magnetic properties in a CoFeNi-based high-entropy alloy with hierarchical structure
269	(FeCoNi)82Al13Mn5	1130	22	The origin of good mechanical and soft magnetic properties in a CoFeNi-based high-entropy alloy with hierarchical structure
270	Cr12Ni12Mn12Fe64	460	58	Thermodynamics-based design strategy for optimizing strength and ductility of Cr-Ni-Mn-Fe medium-entropy alloys
271	Cr12Ni12Mn16Fe60	482	67	Thermodynamics-based design strategy for optimizing strength and ductility of Cr-Ni-Mn-Fe medium-entropy alloys
272	Cr12Ni12Mn20Fe56	511.2	70	Thermodynamics-based design strategy for optimizing strength and ductility of Cr-Ni-Mn-Fe medium-entropy alloys
273	(FeCoCrNi) 99Ti1	730	50	Titanium doping levels and their effects on FeCoCrNi high-entropy alloys: From microstructure to performance
274	(FeCoCrNi) 97Ti3	789	44	Titanium doping levels and their effects on FeCoCrNi high-entropy alloys: From microstructure to performance
275	(FeCoCrNi) 93Ti7	851	42	Titanium doping levels and their effects on FeCoCrNi high-entropy alloys: From microstructure to performance
276	Fe67Co8⋅25Cr8⋅25Ni8⋅25Mn8.25	625	68	Transformation-enhanced strength and ductility in a FeCoCrNiMn dual phase high-entropy alloy
277	(CoCrNi)94Ti3Al3	630	40.2	Ultrastrong and ductile (CoCrNi)94Ti3Al3 medium-entropy alloys via introducing multi-scale heterogeneous structures
278	(CoCrNi)94Ti3Al3	1830	1.1	Ultrastrong and ductile (CoCrNi)94Ti3Al3 medium-entropy alloys via introducing multi-scale heterogeneous structures
279	(CoCrNi)94Ti3Al3	1600	13.5	Ultrastrong and ductile (CoCrNi)94Ti3Al3 medium-entropy alloys via introducing multi-scale heterogeneous structures
280	(CoCrNi)94Ti3Al3	1150	22.9	Ultrastrong and ductile (CoCrNi)94Ti3Al3 medium-entropy alloys via introducing multi-scale heterogeneous structures
281	(CoCrNi)94Ti3Al3	1300	44	Heterogeneous precipitation behavior and stacking-fault-mediated deformation in a CoCrNi-based medium-entropy alloy
282	Al0.45CoCrFeNi	581	62	Strengthening of an Al0.45CoCrFeNi high-entropy alloy via in situ fabricated duplex-structured composites
283	Al0.45CoCrFeNi	1352	6	Strengthening of an Al0.45CoCrFeNi high-entropy alloy via in situ fabricated duplex-structured composites
284	Al0.45CoCrFeNi	1107	14	Strengthening of an Al0.45CoCrFeNi high-entropy alloy via in situ fabricated duplex-structured composites
285	Al0.45CoCrFeNi	911	22	Strengthening of an Al0.45CoCrFeNi high-entropy alloy via in situ fabricated duplex-structured composites
286	Al0.45CoCrFeNi	775	26	Strengthening of an Al0.45CoCrFeNi high-entropy alloy via in situ fabricated duplex-structured composites
287	Al0.45CoCrFeNi	953	19	Strengthening of an Al0.45CoCrFeNi high-entropy alloy via in situ fabricated duplex-structured composites
288	Al0.45CoCrFeNi	993	22	Strengthening of an Al0.45CoCrFeNi high-entropy alloy via in situ fabricated duplex-structured composites
289	Al0.45CoCrFeNi	922	16	Strengthening of an Al0.45CoCrFeNi high-entropy alloy via in situ fabricated duplex-structured composites
290	Al0.45CoCrFeNi	953	15	Strengthening of an Al0.45CoCrFeNi high-entropy alloy via in situ fabricated duplex-structured composites
291	Ni2CoCrFeTi0.24Al0.	1560	13	Strain partitioning enables excellent tensile ductility in precipitated heterogeneous high-entropy alloys with gigapascal yield strength
292	Ni2CoCrFeTi0.24Al0.	1540	20	Strain partitioning enables excellent tensile ductility in precipitated heterogeneous high-entropy alloys with gigapascal yield strength
293	Ni2CoCrFeTi0.24Al0.	1280	11	Strain partitioning enables excellent tensile ductility in precipitated heterogeneous high-entropy alloys with gigapascal yield strength
294	(FeCoNiCr)94Ti2Al4	453	65	A precipitation-hardened high-entropy alloy with outstanding tensile properties
295	(FeCoNiCr)94Ti2Al4	503	65	A precipitation-hardened high-entropy alloy with outstanding tensile properties
296	(FeCoNiCr)94Ti2Al4	1094	39	A precipitation-hardened high-entropy alloy with outstanding tensile properties
297	(FeCoNiCr)94Ti2Al4	1273	17	A precipitation-hardened high-entropy alloy with outstanding tensile properties
298	Ni0.6CoFe1.4	783.9	5.7	A non-equiatomic Ni-Co-Fe medium-entropy alloy with excellent wear resistance and strength-ductility combination by adding Al
299	Al0.1Ni0.6CoFe1.4	923.3	11	A non-equiatomic Ni-Co-Fe medium-entropy alloy with excellent wear resistance and strength-ductility combination by adding Al
300	Al0.2Ni0.6CoFe1.4	1103.6	13.6	A non-equiatomic Ni-Co-Fe medium-entropy alloy with excellent wear resistance and strength-ductility combination by adding Al
301	Al0.3Ni0.6CoFe1.4	443.6	2.4	A non-equiatomic Ni-Co-Fe medium-entropy alloy with excellent wear resistance and strength-ductility combination by adding Al
302	Co34.46Cr32.12Ni27.42Al3Ti3	937	60	Strength-ductility synergy and grain refinement mechanisms in a Co-Cr-Ni medium-entropy alloy with novel analogous harmonic structure
303	Co34.46Cr32.12Ni27.42Al3Ti3	1558	20	Strength-ductility synergy and grain refinement mechanisms in a Co-Cr-Ni medium-entropy alloy with novel analogous harmonic structure
304	Fe40Cr35Ni20Al5	1076	2.4	Improving strength-ductility balance of a brittle Al-doped FeCrNi multi-principal element alloy by introducing a heterostructure with hard phase enveloping soft phase
305	Fe40Cr35Ni20Al5	1021	17	Improving strength-ductility balance of a brittle Al-doped FeCrNi multi-principal element alloy by introducing a heterostructure with hard phase enveloping soft phase
306	CoCrFeNi(Al0.3Ti0.2)0.25	925.6	26.7	Effects of Al and Ti co-doping on the strength-ductility- corrosion resistance of CoCrFeNi-AlTi high-entropy alloys
307	CoCrFeNi(Al0.3Ti0.2)0.5	1156.4	21.7	Effects of Al and Ti co-doping on the strength-ductility- corrosion resistance of CoCrFeNi-AlTi high-entropy alloys
308	CoCrFeNi(Al0.3Ti0.2)0.75	1248.3	4.3	Effects of Al and Ti co-doping on the strength-ductility- corrosion resistance of CoCrFeNi-AlTi high-entropy alloys
309	CoCrFeNi(Al0.3Ti0.2)1	924.8	0.3	Effects of Al and Ti co-doping on the strength-ductility- corrosion resistance of CoCrFeNi-AlTi high-entropy alloys
310	Fe3.5Ni3.5Cr2MnAl0.7	821	22.8	Realizing strength-ductility combination of Fe3.5Ni3.5Cr2MnAl0.7 high-entropy alloy via coherent dual-phase structure
311	FeCoNiMn0.25Al0.25	483.9	58.1	A ductile high entropy alloy with attractive magnetic properties
312	FeCoNiMn0.25Al0.25	1029.6	7.9	A ductile high entropy alloy with attractive magnetic properties
313	FeCoNiMn0.25Al0.25	651	47.1	A ductile high entropy alloy with attractive magnetic properties
314	(Fe0.3Ni0.3Mn0.3Cr0.1)88Ti4Al8	746	18	A high-strength precipitation hardened cobalt-free high-entropy alloy
315	Fe59Ni18 Cr13 Al10	1263	23	Achieving ultra-high mechanical properties in metastable Co-free medium entropy alloy via hierarchically heterogeneous microstructure
316	Fe59Ni18 Cr13 Al10	1422	20	Achieving ultra-high mechanical properties in metastable Co-free medium entropy alloy via hierarchically heterogeneous microstructure
317	CoCrFeNi	700	24	Deformation mechanism and mechanical properties of a CoCrFeNi high-entropy alloy via room-temperature rolling, cryorolling, and asymmetric cryorolling
318	CoCrFeNi	980	12	Deformation mechanism and mechanical properties of a CoCrFeNi high-entropy alloy via room-temperature rolling, cryorolling, and asymmetric cryorolling
319	CoCrFeNi	1180	9	Deformation mechanism and mechanical properties of a CoCrFeNi high-entropy alloy via room-temperature rolling, cryorolling, and asymmetric cryorolling
320	CoCrFeNi	1300	5	Deformation mechanism and mechanical properties of a CoCrFeNi high-entropy alloy via room-temperature rolling, cryorolling, and asymmetric cryorolling
321	Al14.44Co23.73Cr23.73Fe14.44Ni23.73	959.3	33.8	Development of a novel CoCrNi-based eutectic high entropy alloy for a wide temperature range
322	Fe42Ni12Mn36Al8Ti2	450	41	Direct versus indirect particle strengthening in a strong, ductile FeNiMnAlTi high entropy alloy
323	Fe42Ni12Mn36Al8Ti2	847	19	Direct versus indirect particle strengthening in a strong, ductile FeNiMnAlTi high entropy alloy
324	FeNi0.9Cr0.5Al0.4	1196	21.1	Directly cast fibrous heterostructured FeNi0.9Cr0.5Al0.4 high entropy alloy with low-cost and remarkable tensile properties
325	Al0.1Ti0.2CoCrFeNi	734	43	Dynamic tensile deformation of Al0.1Ti0.2CoCrFeNi high entropy alloy with heterogeneous grain structure
326	Fe 20Co20Cr20Ni20Mn20	531	41	Effect of annealing treatments on microstructure, tensile and wear properties of cold-rolled FeCoCrNiMn high entropy alloy
327	Fe 20Co20Cr20Ni20Mn20	778	32	Effect of annealing treatments on microstructure, tensile and wear properties of cold-rolled FeCoCrNiMn high entropy alloy
328	Fe 20Co20Cr20Ni20Mn20	688	49	Effect of annealing treatments on microstructure, tensile and wear properties of cold-rolled FeCoCrNiMn high entropy alloy
329	Fe 20Co20Cr20Ni20Mn20	613	43	Effect of annealing treatments on microstructure, tensile and wear properties of cold-rolled FeCoCrNiMn high entropy alloy
330	Fe25(CoCrNi)75	712.6	44.3	Effect of Fe content on microstructure and mechanical properties of Fex(CoCrNi)100-x medium-entropy alloys
331	Fe40(CoCrNi)60	615.2	41.7	Effect of Fe content on microstructure and mechanical properties of Fex(CoCrNi)100-x medium-entropy alloys
332	Fe50(CoCrNi)50	585.9	41.4	Effect of Fe content on microstructure and mechanical properties of Fex(CoCrNi)100-x medium-entropy alloys
333	Fe62(CoCrNi)38	513.3	43.6	Effect of Fe content on microstructure and mechanical properties of Fex(CoCrNi)100-x medium-entropy alloys
334	Fe64(CoCrNi)36	538.6	43.6	Effect of Fe content on microstructure and mechanical properties of Fex(CoCrNi)100-x medium-entropy alloys
335	Fe66(CoCrNi)34	807.3	7.2	Effect of Fe content on microstructure and mechanical properties of Fex(CoCrNi)100-x medium-entropy alloys
336	Fe71(CoCrNi)29	889.9	1.5	Effect of Fe content on microstructure and mechanical properties of Fex(CoCrNi)100-x medium-entropy alloys
337	Al14Co41Cr15Fe10Ni20	977.5	17	Effect of heat treatment on the microstructure and mechanical properties of a dual phase Al14Co41Cr15Fe10Ni20 high entropy alloy
338	Al14Co41Cr15Fe10Ni20	890	8.25	Effect of heat treatment on the microstructure and mechanical properties of a dual phase Al14Co41Cr15Fe10Ni20 high entropy alloy
339	Ni9Cr9Co9Fe9Ti1	562.1	72.5	Effect of Ti additions on the mechanical properties and thermal expansion properties of Ni9Cr9Co9Fe9Tix (x=1, 2, 3) high entropy alloy
340	Ni9Cr9Co9Fe9Ti2	786.2	46.7	Effect of Ti additions on the mechanical properties and thermal expansion properties of Ni9Cr9Co9Fe9Tix (x=1, 2, 3) high entropy alloy
341	Ni9Cr9Co9Fe9Ti3	794.3	9.7	Effect of Ti additions on the mechanical properties and thermal expansion properties of Ni9Cr9Co9Fe9Tix (x=1, 2, 3) high entropy alloy
342	Al0.3CrFeCoNi	400	40	Effect of transition-metals (Fe, Co and Ni) on the L12-phase strengthening in the Al0.3CrFeCoNi high-entropy alloy
343	Al0.3CrFeCoNi	457	56	Effect of transition-metals (Fe, Co and Ni) on the L12-phase strengthening in the Al0.3CrFeCoNi high-entropy alloy
344	Al0.3CrFeCoNi	420	42	Effect of transition-metals (Fe, Co and Ni) on the L12-phase strengthening in the Al0.3CrFeCoNi high-entropy alloy
345	Al0.3CrFeCoNi	400	41	Effect of transition-metals (Fe, Co and Ni) on the L12-phase strengthening in the Al0.3CrFeCoNi high-entropy alloy
346	Ni45Fe25Cr25Al2.5Ti2.5	578	64.2	Enhanced strength in Co-free Ni47.5-xFe25Cr25AlxTi2.5 high entropy alloys via introducing dual precipitates
347	Ni42.5Fe25Cr25Al5Ti2.5	620.2	63.4	Enhanced strength in Co-free Ni47.5-xFe25Cr25AlxTi2.5 high entropy alloys via introducing dual precipitates
348	Ni40Fe25Cr25Al7.5Ti2.5	751	54	Enhanced strength in Co-free Ni47.5-xFe25Cr25AlxTi2.5 high entropy alloys via introducing dual precipitates
349	Ni45Fe25Cr25Al2.5Ti2.5	1086	30.8	Enhanced strength in Co-free Ni47.5-xFe25Cr25AlxTi2.5 high entropy alloys via introducing dual precipitates
350	Ni42.5Fe25Cr25Al5Ti2.5	1433	11.5	Enhanced strength in Co-free Ni47.5-xFe25Cr25AlxTi2.5 high entropy alloys via introducing dual precipitates
351	Ni40Fe25Cr25Al7.5Ti2.5	1757	3.4	Enhanced strength in Co-free Ni47.5-xFe25Cr25AlxTi2.5 high entropy alloys via introducing dual precipitates
352	Fe40Cr40Ni20	1119	16.1	Enhancing mechanical properties of high Cr dual-phase FeCrNi medium-entropy alloy through mutual phase transformation and grain refinement
353	Fe40Cr40Ni20	1629	4.3	Enhancing mechanical properties of high Cr dual-phase FeCrNi medium-entropy alloy through mutual phase transformation and grain refinement
354	Fe40Cr40Ni20	1257	13	Enhancing mechanical properties of high Cr dual-phase FeCrNi medium-entropy alloy through mutual phase transformation and grain refinement
355	Fe40Ni33Co11 Cr5Al7Ti4	1613	13.4	Fe-based high-entropy alloy with excellent mechanical properties enabled by nanosized precipitates and heterogeneous grain distribution
356	Fe40Ni33Co11 Cr5Al7Ti4	1535	14.4	Fe-based high-entropy alloy with excellent mechanical properties enabled by nanosized precipitates and heterogeneous grain distribution
357	Fe40Ni33Co11 Cr5Al7Ti4	1355	13.3	Fe-based high-entropy alloy with excellent mechanical properties enabled by nanosized precipitates and heterogeneous grain distribution
358	Fe40Ni33Co11 Cr5Al7Ti4	1145	21.7	Fe-based high-entropy alloy with excellent mechanical properties enabled by nanosized precipitates and heterogeneous grain distribution
359	Al0.3CoCrFeNi	1141	3	Improving the strength of Al0.3CoCrFeNi high-entropy alloy via induing dual-heterogeneous microstructure by aging treatment
360	Al0.3CoCrFeNi	1050	12	Improving the strength of Al0.3CoCrFeNi high-entropy alloy via induing dual-heterogeneous microstructure by aging treatment
361	Al0.3CoCrFeNi	1120	10	Improving the strength of Al0.3CoCrFeNi high-entropy alloy via induing dual-heterogeneous microstructure by aging treatment
362	Al0.3CoCrFeNi	1280	9	Improving the strength of Al0.3CoCrFeNi high-entropy alloy via induing dual-heterogeneous microstructure by aging treatment
363	Al0.3CoCrFeNi	1380	8	Improving the strength of Al0.3CoCrFeNi high-entropy alloy via induing dual-heterogeneous microstructure by aging treatment
364	CoFeNi	483	21	Introducing local chemical ordering to trigger a planar-slip-initiated strain-hardening mechanism in high entropy alloys
365	Al0.25CoFeNi	583	48	Introducing local chemical ordering to trigger a planar-slip-initiated strain-hardening mechanism in high entropy alloys
366	Al0.3CoFeNi	889	76	Introducing local chemical ordering to trigger a planar-slip-initiated strain-hardening mechanism in high entropy alloys
367	Al0.3Ti0.2CoFeNi	1123	34	Introducing local chemical ordering to trigger a planar-slip-initiated strain-hardening mechanism in high entropy alloys
368	CoCrFeNi	705	32	Introducing local chemical ordering to trigger a planar-slip-initiated strain-hardening mechanism in high entropy alloys
369	Al0.3CoCrFeNi	840	32	Introducing local chemical ordering to trigger a planar-slip-initiated strain-hardening mechanism in high entropy alloys
370	Al0.3Ti0.2Co0.7CrFeNi1.7	1101	44	Introducing local chemical ordering to trigger a planar-slip-initiated strain-hardening mechanism in high entropy alloys
371	Ni35Co27.5Cr27.5Al5Ti5	895	41.9	Microstructure and mechanical behavior in a spherical L12 nanoprecipitates strengthened Ni35Co27.5Cr27.5Al5Ti5 high-entropy alloy fabricated by direct casting and heat treatment
372	Ni35Co27.5Cr27.5Al5Ti5	1220	21.5	Microstructure and mechanical behavior in a spherical L12 nanoprecipitates strengthened Ni35Co27.5Cr27.5Al5Ti5 high-entropy alloy fabricated by direct casting and heat treatment
373	Ni30FeCoCrAl	1550	17.5	Microstructure and mechanical properties of NixFeCoCrAl high-entropy alloys
374	Ni40FeCoCrAl	1000	41.5	Microstructure and mechanical properties of NixFeCoCrAl high-entropy alloys
375	Ni50FeCoCrAl	900	56.3	Microstructure and mechanical properties of NixFeCoCrAl high-entropy alloys
376	Ni60FeCoCrAl	780	62.9	Microstructure and mechanical properties of NixFeCoCrAl high-entropy alloys
377	Ni70FeCoCrAl	600	70.4	Microstructure and mechanical properties of NixFeCoCrAl high-entropy alloys
378	Ni80FeCoCrAl	450	59.5	Microstructure and mechanical properties of NixFeCoCrAl high-entropy alloys
379	Ni2CrFeAl0.3Ti0.1	671	82.8	Microstructure evolution and mechanical response of Co-free Ni2CrFeAl0.3Tix high-entropy alloys
380	Ni2CrFeAl0.3Ti0.2	917	41.8	Microstructure evolution and mechanical response of Co-free Ni2CrFeAl0.3Tix high-entropy alloys
381	Ni2CrFeAl0.3Ti0.3	1240	11.7	Microstructure evolution and mechanical response of Co-free Ni2CrFeAl0.3Tix high-entropy alloys
382	Co30Cr20Fe20Ni20Mn10	371	45	Microstructures and mechanical properties of a CoCrFeNiMn high-entropy alloy obtained by 223 K cryorolling and subsequent annealing
383	Co30Cr20Fe20Ni20Mn10	1100	12	Microstructures and mechanical properties of a CoCrFeNiMn high-entropy alloy obtained by 223 K cryorolling and subsequent annealing
384	Co30Cr20Fe20Ni20Mn10	750	36	Microstructures and mechanical properties of a CoCrFeNiMn high-entropy alloy obtained by 223 K cryorolling and subsequent annealing
385	Co30Cr20Fe20Ni20Mn10	665	47	Microstructures and mechanical properties of a CoCrFeNiMn high-entropy alloy obtained by 223 K cryorolling and subsequent annealing
386	Al0.5CoCrFeNi	762	49.6	Nanoscale B2 precipitation and strengthening behavior in Al0.5CoCrFeNi high-entropy alloy
387	Al0.5CoCrFeNi	780	35	Nanoscale B2 precipitation and strengthening behavior in Al0.5CoCrFeNi high-entropy alloy
388	Al0.5CoCrFeNi	975	26.2	Nanoscale B2 precipitation and strengthening behavior in Al0.5CoCrFeNi high-entropy alloy
389	Al0.5CoCrFeNi	1401	7.2	Nanoscale B2 precipitation and strengthening behavior in Al0.5CoCrFeNi high-entropy alloy
390	Al0.5CoCrFeNi	1060	12.4	Nanoscale B2 precipitation and strengthening behavior in Al0.5CoCrFeNi high-entropy alloy
391	Co40(CrFeNi)60	1381	2	Recrystallization and mechanical behavior of Co40(CrFeNi)60 medium-entropy alloy
392	Co40(CrFeNi)60	1057	16	Recrystallization and mechanical behavior of Co40(CrFeNi)60 medium-entropy alloy
393	Co40(CrFeNi)60	1003	26	Recrystallization and mechanical behavior of Co40(CrFeNi)60 medium-entropy alloy
394	Co40(CrFeNi)60	921	33	Recrystallization and mechanical behavior of Co40(CrFeNi)60 medium-entropy alloy
395	Co40(CrFeNi)60	982	14	Recrystallization and mechanical behavior of Co40(CrFeNi)60 medium-entropy alloy
396	Cr0.8FeMn1.3Ni1.3	487	54	Role of aging temperature on thermal stability of Co-free Cr0.8FeMn1.3Ni1.3 high-entropy alloy: Decomposition and embrittlement at intermediate temperatures
397	Cr0.8FeMn1.3Ni1.3	501	58	Role of aging temperature on thermal stability of Co-free Cr0.8FeMn1.3Ni1.3 high-entropy alloy: Decomposition and embrittlement at intermediate temperatures
398	Cr0.8FeMn1.3Ni1.3	492	59	Role of aging temperature on thermal stability of Co-free Cr0.8FeMn1.3Ni1.3 high-entropy alloy: Decomposition and embrittlement at intermediate temperatures
399	Cr0.8FeMn1.3Ni1.3	317	4	Role of aging temperature on thermal stability of Co-free Cr0.8FeMn1.3Ni1.3 high-entropy alloy: Decomposition and embrittlement at intermediate temperatures
400	Cr0.8FeMn1.3Ni1.3	562	6	Role of aging temperature on thermal stability of Co-free Cr0.8FeMn1.3Ni1.3 high-entropy alloy: Decomposition and embrittlement at intermediate temperatures
401	Cr0.8FeMn1.3Ni1.3	534	45	Role of aging temperature on thermal stability of Co-free Cr0.8FeMn1.3Ni1.3 high-entropy alloy: Decomposition and embrittlement at intermediate temperatures
402	Cr0.8FeMn1.3Ni1.3	637	33	Role of aging temperature on thermal stability of Co-free Cr0.8FeMn1.3Ni1.3 high-entropy alloy: Decomposition and embrittlement at intermediate temperatures
403	Co36Fe36Cr18Ni10	870	51	Static recrystallized annealing treatment-induced strength-ductility trade-off in cold-rolled Co36Fe36Cr18Ni10 multi-principal alloy
404	Co36Fe36Cr18Ni10	823	61	Static recrystallized annealing treatment-induced strength-ductility trade-off in cold-rolled Co36Fe36Cr18Ni10 multi-principal alloy
405	Co36Fe36Cr18Ni10	760	80	Static recrystallized annealing treatment-induced strength-ductility trade-off in cold-rolled Co36Fe36Cr18Ni10 multi-principal alloy
406	Fe50(CoCrMnNi)50	1400	3	Strength–ductility balance in an ultrafine-grained non-equiatomic Fe50(CoCrMnNi)50 medium-entropy alloy with a fully recrystallized microstructure
407	Fe50(CoCrMnNi)50	1132	2	Strength–ductility balance in an ultrafine-grained non-equiatomic Fe50(CoCrMnNi)50 medium-entropy alloy with a fully recrystallized microstructure
408	Fe50(CoCrMnNi)50	950	15	Strength–ductility balance in an ultrafine-grained non-equiatomic Fe50(CoCrMnNi)50 medium-entropy alloy with a fully recrystallized microstructure
409	Fe50(CoCrMnNi)50	837	23	Strength–ductility balance in an ultrafine-grained non-equiatomic Fe50(CoCrMnNi)50 medium-entropy alloy with a fully recrystallized microstructure
410	Fe50(CoCrMnNi)50	700	45	Strength–ductility balance in an ultrafine-grained non-equiatomic Fe50(CoCrMnNi)50 medium-entropy alloy with a fully recrystallized microstructure
411	Ni38Co25Fe13Cr10Al7Ti7	980	18.6	Strength-ductility synergy and superior strain-hardening ability of Ni38Co25Fe13Cr10Al7Ti7 multi principal element alloy through heterogeneous L12 structure modulation
412	Ni38Co25Fe13Cr10Al7Ti7	1100	9.7	Strength-ductility synergy and superior strain-hardening ability of Ni38Co25Fe13Cr10Al7Ti7 multi principal element alloy through heterogeneous L12 structure modulation
413	Ni38Co25Fe13Cr10Al7Ti7	1000	9	Strength-ductility synergy and superior strain-hardening ability of Ni38Co25Fe13Cr10Al7Ti7 multi principal element alloy through heterogeneous L12 structure modulation
414	Ni38Co25Fe13Cr10Al7Ti7	1317	23.2	Strength-ductility synergy and superior strain-hardening ability of Ni38Co25Fe13Cr10Al7Ti7 multi principal element alloy through heterogeneous L12 structure modulation
415	Co40Cr20Ni30Al5Ti	1800	16	Suppressing temperature-dependent embrittlement in high-strength medium-entropy alloy via hetero-grain/precipitation engineering
416	Al19Co23Fe21Ni37	974	10.4	Design of novel AlCoFeNiV high-entropy alloys with high-strength and high-ductility
417	Al18Co27Fe20Ni35	956	19	Design of novel AlCoFeNiV high-entropy alloys with high-strength and high-ductility
418	Al15Co18.33Cr18.33Ni48.34	1025	30	Journal Pre-proof Achieving a remarkable strength-ductility combination in a novel casting AlCoCrNi high entropy alloy
419	AlCrFe1.5Ni2.6	1220	25	Journal Pre-proof A novel corrosion resistant NiFeCrAlTi eutectic high entropy alloy with high strength and ductility
420	Ni42.6Fe24.6Cr16.4Al13.4Ti3	1028	18	Journal Pre-proof A novel corrosion resistant NiFeCrAlTi eutectic high entropy alloy with high strength and ductility
421	Co10Cr25Fe20Mn5Ni40	790	46	Understanding the physical metallurgy of the CoCrFeMnNi high-entropy alloy: an atomistic simulation study
422	Co20Cr25Fe10Mn5Ni40	751	44.2	Understanding the physical metallurgy of the CoCrFeMnNi high-entropy alloy: an atomistic simulation study
423	FeNiCoCr	710	40	Temperature dependence of the mechanical properties of equiatomic solid solution alloys with face-centered cubic crystal structures
424	FeNiCoMn	550	38	Temperature dependence of the mechanical properties of equiatomic solid solution alloys with face-centered cubic crystal structures
425	NiCoCrMn	690	43	Temperature dependence of the mechanical properties of equiatomic solid solution alloys with face-centered cubic crystal structures
426	FeNiCo	507	32	Temperature dependence of the mechanical properties of equiatomic solid solution alloys with face-centered cubic crystal structures
427	NiCoCr	835	63	Temperature dependence of the mechanical properties of equiatomic solid solution alloys with face-centered cubic crystal structures
428	FeNiMn	600	30	Temperature dependence of the mechanical properties of equiatomic solid solution alloys with face-centered cubic crystal structures
429	NiCoMn	630	36	Temperature dependence of the mechanical properties of equiatomic solid solution alloys with face-centered cubic crystal structures
430	Fe40Mn20Cr20Ni20	701	61	A novel cobalt-free FeMnCrNi medium-entropy alloy with exceptional yield strength and ductility at cryogenic temperature
431	Fe40Mn20Cr20Ni20	800	16	A novel cobalt-free FeMnCrNi medium-entropy alloy with exceptional yield strength and ductility at cryogenic temperature
432	Fe40Mn20Cr20Ni20	1000	6	A novel cobalt-free FeMnCrNi medium-entropy alloy with exceptional yield strength and ductility at cryogenic temperature
433	CrCoNi	1534	9	Fine tuning of tensile properties in CrCoNi medium entropy alloy through cold rolling and annealing
434	CrCoNi	1747	1.6	Fine tuning of tensile properties in CrCoNi medium entropy alloy through cold rolling and annealing
435	CrCoNi	1310	16	Fine tuning of tensile properties in CrCoNi medium entropy alloy through cold rolling and annealing
436	CrCoNi	1201	35	Fine tuning of tensile properties in CrCoNi medium entropy alloy through cold rolling and annealing
437	CrCoNi	1191	43	Fine tuning of tensile properties in CrCoNi medium entropy alloy through cold rolling and annealing
438	CrCoNi	1121	51	Fine tuning of tensile properties in CrCoNi medium entropy alloy through cold rolling and annealing
439	CrCoNi	992	64	Fine tuning of tensile properties in CrCoNi medium entropy alloy through cold rolling and annealing
440	CrCoNi	941	68	Fine tuning of tensile properties in CrCoNi medium entropy alloy through cold rolling and annealing
441	CrCoNi	816	68	Fine tuning of tensile properties in CrCoNi medium entropy alloy through cold rolling and annealing
442	Fe40Mn28Ni28Cr4	565	71	Tensile properties of the Cr–Fe–Ni–Mn non-equiatomic multicomponent alloys with different Cr contents
443	Fe40Mn28Ni20Cr12	545	66	Tensile properties of the Cr–Fe–Ni–Mn non-equiatomic multicomponent alloys with different Cr contents
444	Fe40Mn28Ni14Cr18	605	54	Tensile properties of the Cr–Fe–Ni–Mn non-equiatomic multicomponent alloys with different Cr contents
445	Al0.3CoCrFeNi	441	60	Static recrystallization and grain growth behaviour of Al0.3CoCrFeNi high entropy alloy
446	Al0.3CoCrFeNi	335	40	Static recrystallization and grain growth behaviour of Al0.3CoCrFeNi high entropy alloy
447	Al0.3CoCrFeNi	1323	10	Static recrystallization and grain growth behaviour of Al0.3CoCrFeNi high entropy alloy
448	Al0.3CoCrFeNi	816	45	Static recrystallization and grain growth behaviour of Al0.3CoCrFeNi high entropy alloy
449	Al0.3CoCrFeNi	818	45	Static recrystallization and grain growth behaviour of Al0.3CoCrFeNi high entropy alloy
450	Al0.3CoCrFeNi	868	41	Static recrystallization and grain growth behaviour of Al0.3CoCrFeNi high entropy alloy
451	Al0.3CoCrFeNi	707	48	Static recrystallization and grain growth behaviour of Al0.3CoCrFeNi high entropy alloy
452	Al0.3CoCrFeNi	699	48	Static recrystallization and grain growth behaviour of Al0.3CoCrFeNi high entropy alloy
453	Al0.3CoCrFeNi	658	43	Static recrystallization and grain growth behaviour of Al0.3CoCrFeNi high entropy alloy
454	Al0.3CoCrFeNi	588	69	Static recrystallization and grain growth behaviour of Al0.3CoCrFeNi high entropy alloy
455	Al0.45CoCrFeNi	590	30.4	Ultrafine-grained dual phase Al0.45CoCrFeNi high-entropy alloys
456	Al0.45CoCrFeNi	1445	2.5	Ultrafine-grained dual phase Al0.45CoCrFeNi high-entropy alloys
457	Al0.45CoCrFeNi	1260	6.1	Ultrafine-grained dual phase Al0.45CoCrFeNi high-entropy alloys
458	Al0.45CoCrFeNi	1164	14.8	Ultrafine-grained dual phase Al0.45CoCrFeNi high-entropy alloys
459	Al0.45CoCrFeNi	959	24.5	Ultrafine-grained dual phase Al0.45CoCrFeNi high-entropy alloys
460	Al0.45CoCrFeNi	922	30.2	Ultrafine-grained dual phase Al0.45CoCrFeNi high-entropy alloys
461	Al0.45CoCrFeNi	822	31.5	Ultrafine-grained dual phase Al0.45CoCrFeNi high-entropy alloys
462	Al0.1CoCrFeNi	975	12.3	Revealing the relationship between microstructures, textures, and mechanical behaviors of cold-rolled Al0.1CoCrFeNi high-entropy alloys
463	Al0.1CoCrFeNi	1117	6.5	Revealing the relationship between microstructures, textures, and mechanical behaviors of cold-rolled Al0.1CoCrFeNi high-entropy alloys
464	Al0.1CoCrFeNi	730	59	Revealing the relationship between microstructures, textures, and mechanical behaviors of cold-rolled Al0.1CoCrFeNi high-entropy alloys
465	Al0.1CoCrFeNi	620	60.4	Revealing the relationship between microstructures, textures, and mechanical behaviors of cold-rolled Al0.1CoCrFeNi high-entropy alloys
466	Al0.1CoCrFeNi	559	73.1	Revealing the relationship between microstructures, textures, and mechanical behaviors of cold-rolled Al0.1CoCrFeNi high-entropy alloys
467	Fe40Mn15Cr20Ni22Ti3	1089	21	A Cobalt-Free High-Entropy Alloy with Excellent Mechanical Properties at Ambient and Cryogenic Temperatures
468	Al0.7CoCrFe2Ni	1223	7.9	A cuboidal B2 nanoprecipitation-enhanced body-centered-cubic alloy Al0.7CoCrFe2Ni with prominent tensile properties
469	AlCrFe2Ni2	1228	17	A multi-component AlCrFe2Ni2 alloy with excellent mechanical properties
470	CrFeNi2Al	757	45	A new CrFeNi2Al eutectic high entropy alloy system with excellent mechanical properties
471	CrFeNi2Al	835	30	A new CrFeNi2Al eutectic high entropy alloy system with excellent mechanical properties
472	CrFeNi2Al	956	12.7	A new CrFeNi2Al eutectic high entropy alloy system with excellent mechanical properties
473	CrFeNi2Al	1173	9.1	A new CrFeNi2Al eutectic high entropy alloy system with excellent mechanical properties
474	CrFeNi2Al	1357	6.4	A new CrFeNi2Al eutectic high entropy alloy system with excellent mechanical properties
475	CoCrFeNi	580	60	A new strategy of tailoring strength and ductility of CoCrFeNi based high-entropy alloy
476	CoCrFeNi (Ni3Al)0.75	1200	14	A new strategy of tailoring strength and ductility of CoCrFeNi based high-entropy alloy
477	CoCrFeNi (Ni4Al)1	1170	6	A new strategy of tailoring strength and ductility of CoCrFeNi based high-entropy alloy
478	Al12.9Co20.9Cr27.3Fe23.9Ni14.9	1030	5	A novel ultra-high-strength duplex Al–Co–Cr–Fe–Ni high-entropy alloy reinforced with body-centered-cubic ordered-phase particles
479	Al19.25Co18.86Fe18.36Ni43.53	956	10	A precipitate-free AlCoFeNi eutectic high-entropy alloy with strong strain hardening
480	Al0.3CoCrFeNi	646	60.2	Balanced mechanical properties of Al0.3CoCrFeNiTix high-entropy alloys by tailoring Ti content and heat treatment
481	Al0.3CoCrFeNi	839.3	41.2	Balanced mechanical properties of Al0.3CoCrFeNiTix high-entropy alloys by tailoring Ti content and heat treatment
482	Al0.3CoCrFeNiTi0.025	1116.1	43.7	Balanced mechanical properties of Al0.3CoCrFeNiTix high-entropy alloys by tailoring Ti content and heat treatment
483	Al0.3CoCrFeNiTi0.075	1299.3	31.6	Balanced mechanical properties of Al0.3CoCrFeNiTix high-entropy alloys by tailoring Ti content and heat treatment
484	Al0.3CoCrFeNiTi0.15	718.4	44.3	Balanced mechanical properties of Al0.3CoCrFeNiTix high-entropy alloys by tailoring Ti content and heat treatment
485	Al0.3CoCrFeNiTi0.025	866.4	56.8	Balanced mechanical properties of Al0.3CoCrFeNiTix high-entropy alloys by tailoring Ti content and heat treatment
486	Al0.3CoCrFeNiTi0.075	906.2	21.2	Balanced mechanical properties of Al0.3CoCrFeNiTix high-entropy alloys by tailoring Ti content and heat treatment
487	Al0.3CoCrFeNiTi0.15	646	60.2	Balanced mechanical properties of Al0.3CoCrFeNiTix high-entropy alloys by tailoring Ti content and heat treatment
488	Al10Cr15(Fe3Mn)75	850	23	Chemistry-structure-property relations in Al10Cr15(Fe3Mn)75−x(Ni)x medium-entropy alloys
489	Al10Cr15(Fe3Mn)55Ni20	600	56	Chemistry-structure-property relations in Al10Cr15(Fe3Mn)75−x(Ni)x medium-entropy alloys
490	CoCrFeNiTi0.2	480	60	Contribution of coherent precipitates on mechanical properties of CoCrFeNiTi0.2 high-entropy alloy at room and cryogenic temperatures
491	CoCrFeNiTi0.2	1100	35	Contribution of coherent precipitates on mechanical properties of CoCrFeNiTi0.2 high-entropy alloy at room and cryogenic temperatures
492	Ni56.4Fe18.8 Cr18.8Ti6	1000	7	Ductilizing brittle high-entropy alloys via tailoring valence electron concentrations of precipitates by controlled elemental partitioning
493	Ni37.6Co18.8Fe18.8 Cr18.8Ti6	1300	9	Ductilizing brittle high-entropy alloys via tailoring valence electron concentrations of precipitates by controlled elemental partitioning
494	Ni28.2Co28.2Fe18.8 Cr18.8Ti6	1350	23	Ductilizing brittle high-entropy alloys via tailoring valence electron concentrations of precipitates by controlled elemental partitioning
495	Ni18.5Co37.9Fe18.8 Cr18.8Ti6	1350	35	Ductilizing brittle high-entropy alloys via tailoring valence electron concentrations of precipitates by controlled elemental partitioning
496	Fe 50Ni25Cr15Al10	529	68	Effect of aging temperature on microstructure and mechanical properties of Fe–Ni–Cr–Al high entropy alloy
497	Fe 50Ni25Cr15Al10	940	29	Effect of aging temperature on microstructure and mechanical properties of Fe–Ni–Cr–Al high entropy alloy
498	Fe 50Ni25Cr15Al10	1050	29	Effect of aging temperature on microstructure and mechanical properties of Fe–Ni–Cr–Al high entropy alloy
499	Fe 50Ni25Cr15Al10	790	31	Effect of aging temperature on microstructure and mechanical properties of Fe–Ni–Cr–Al high entropy alloy
500	Fe 50Ni25Cr15Al10	760	34	Effect of aging temperature on microstructure and mechanical properties of Fe–Ni–Cr–Al high entropy alloy
501	Al0.5CoCrFeMnNi	968	29	Effect of annealing heat treatment on microstructural evolution and tensile behavior of Al0.5CoCrFeMnNi high-entropy alloy
502	Al0.5CoCrFeMnNi	755	43.9	Effect of annealing heat treatment on microstructural evolution and tensile behavior of Al0.5CoCrFeMnNi high-entropy alloy
503	Al0.5CoCrFeMnNi	618	60.4	Effect of annealing heat treatment on microstructural evolution and tensile behavior of Al0.5CoCrFeMnNi high-entropy alloy
504	Al0·1CrFeCoNi	1400	1.4	Effect of annealing temperatures on microstructure and deformation behavior of Al0·1CrFeCoNi high-entropy alloy
505	Al0·1CrFeCoNi	1479	1.1	Effect of annealing temperatures on microstructure and deformation behavior of Al0·1CrFeCoNi high-entropy alloy
506	Al0·1CrFeCoNi	940	28	Effect of annealing temperatures on microstructure and deformation behavior of Al0·1CrFeCoNi high-entropy alloy
507	Al0·1CrFeCoNi	701	38.3	Effect of annealing temperatures on microstructure and deformation behavior of Al0·1CrFeCoNi high-entropy alloy
508	Al0·1CrFeCoNi	550	40.5	Effect of annealing temperatures on microstructure and deformation behavior of Al0·1CrFeCoNi high-entropy alloy
509	FeCoCrNiMn	1162.02	9.78	Effect of Annealing Treatment on the Heterogeneous Microstructure and Properties of Cold-Rolled FeCoCrNiMn High-Entropy Alloy
510	FeCoCrNiMn	909.67	23.6	Effect of Annealing Treatment on the Heterogeneous Microstructure and Properties of Cold-Rolled FeCoCrNiMn High-Entropy Alloy
511	FeCoCrNiMn	804.39	33.2	Effect of Annealing Treatment on the Heterogeneous Microstructure and Properties of Cold-Rolled FeCoCrNiMn High-Entropy Alloy
512	FeCoCrNiMn	1253.2	6.84	Effect of Annealing Treatment on the Heterogeneous Microstructure and Properties of Cold-Rolled FeCoCrNiMn High-Entropy Alloy
513	FeCoCrNiMn	981.97	19.01	Effect of Annealing Treatment on the Heterogeneous Microstructure and Properties of Cold-Rolled FeCoCrNiMn High-Entropy Alloy
514	Fe24Co29Ni38Al3Ti6	1128	22.7	Effect of Different Aging Times on the Microstructure and Properties of Fe24Co29Ni38Al3Ti6 High-Entropy Alloy
515	Fe24Co29Ni38Al3Ti6	1203	25.1	Effect of Different Aging Times on the Microstructure and Properties of Fe24Co29Ni38Al3Ti6 High-Entropy Alloy
516	Fe24Co29Ni38Al3Ti6	1275	25.2	Effect of Different Aging Times on the Microstructure and Properties of Fe24Co29Ni38Al3Ti6 High-Entropy Alloy
517	Fe24Co29Ni38Al3Ti6	1085	21.2	Effect of Different Aging Times on the Microstructure and Properties of Fe24Co29Ni38Al3Ti6 High-Entropy Alloy
518	Fe24Co29Ni38Al3Ti6	1026	20.9	Effect of Different Aging Times on the Microstructure and Properties of Fe24Co29Ni38Al3Ti6 High-Entropy Alloy
519	Fe24Co29Ni38Al3Ti6	995	17.4	Effect of Different Aging Times on the Microstructure and Properties of Fe24Co29Ni38Al3Ti6 High-Entropy Alloy
520	Fe40Mn27Ni26Co5Cr2	620	68	Nano-precipitates strengthened non-equiatomic medium-entropy alloy with outstanding tensile properties
521	Fe40Mn27Ni26Co5Cr3	1320	36	Nano-precipitates strengthened non-equiatomic medium-entropy alloy with outstanding tensile properties
522	CoCrFeNiMnTi0.25	631	19	Effect of Ti Content on the Microstructure and Properties of CoCrFeNiMnTix High Entropy Alloy
523	CoCrFeNiMnTi 0.55	287	4	Effect of Ti Content on the Microstructure and Properties of CoCrFeNiMnTix High Entropy Alloy
524	Co60Ni30Al8.3Ti1.7	835	28.13	Effects of alloying elements on microstructure and mechanical properties of Co–Ni–Al–Ti superalloy
525	Co60Ni30Al7.5Ti2.5	901	21.59	Effects of alloying elements on microstructure and mechanical properties of Co–Ni–Al–Ti superalloy
526	Co60Ni30Al6.7Ti3.3	949	10.05	Effects of alloying elements on microstructure and mechanical properties of Co–Ni–Al–Ti superalloy
527	Co58Ni30Al7.5Ti2.5Cr2	863	12.27	Effects of alloying elements on microstructure and mechanical properties of Co–Ni–Al–Ti superalloy
528	Al0.3CrFeCoNi	398	10	Effects of Fe on L12 phase precipitation and mechanical properties in Al0.3CrFeCoNi high-entropy alloy
529	Al0.3CrFeCoNi	457	18	Effects of Fe on L12 phase precipitation and mechanical properties in Al0.3CrFeCoNi high-entropy alloy
530	(CoCrFeNi)94Ti2Al4	824	29.8	Effects of grain size on the precipitation pathway and mechanical properties of (CoCrFeNi)94Ti2Al4 high entropy alloy
531	(CoCrFeNi)94Ti2Al4	669	36.7	Effects of grain size on the precipitation pathway and mechanical properties of (CoCrFeNi)94Ti2Al4 high entropy alloy
532	(CoCrFeNi)94Ti2Al4	1000	26.6	Effects of grain size on the precipitation pathway and mechanical properties of (CoCrFeNi)94Ti2Al4 high entropy alloy
533	(CoCrFeNi)94Ti2Al4	1169	23.4	Effects of grain size on the precipitation pathway and mechanical properties of (CoCrFeNi)94Ti2Al4 high entropy alloy
534	(CoCrFeNi)94Ti2Al4	1345	20.8	Effects of grain size on the precipitation pathway and mechanical properties of (CoCrFeNi)94Ti2Al4 high entropy alloy
535	(CoCrFeNi)94Ti2Al4	874	32.2	Effects of grain size on the precipitation pathway and mechanical properties of (CoCrFeNi)94Ti2Al4 high entropy alloy
536	(CoCrFeNi)94Ti2Al4	997	29.1	Effects of grain size on the precipitation pathway and mechanical properties of (CoCrFeNi)94Ti2Al4 high entropy alloy
537	(CoCrFeNi)94Ti2Al4	943	29.9	Effects of grain size on the precipitation pathway and mechanical properties of (CoCrFeNi)94Ti2Al4 high entropy alloy
538	CoCrFeMnNi	720	38.96	Effects of Ti addition and annealing on microstructure and mechanical properties of CoCrFeMnNi high-entropy alloy
539	CoCrFeMnNi	659.54	47.37	Effects of Ti addition and annealing on microstructure and mechanical properties of CoCrFeMnNi high-entropy alloy
540	CoCrFeMnNiTi0.2	1086.9	12.95	Effects of Ti addition and annealing on microstructure and mechanical properties of CoCrFeMnNi high-entropy alloy
541	CoCrFeMnNiTi0.2	970.61	19.62	Effects of Ti addition and annealing on microstructure and mechanical properties of CoCrFeMnNi high-entropy alloy
542	CrFeNi	507	40	Effects of Ti addition on structural evolution and tensile properties of Co-free CrFeNi multi-principle element alloys
543	Ti 1(CrFeNi)99	684	30	Effects of Ti addition on structural evolution and tensile properties of Co-free CrFeNi multi-principle element alloys
544	Ti 2(CrFeNi)98	1095	21	Effects of Ti addition on structural evolution and tensile properties of Co-free CrFeNi multi-principle element alloys
545	Ti4(CrFeNi)96	1255	12	Effects of Ti addition on structural evolution and tensile properties of Co-free CrFeNi multi-principle element alloys
546	Al0.2CoCrFeNi2Tix	1140	32.7	Effects of Ti Content on the Microstructure and Mechanical Properties of Al0.2CoCrFeNi2Tix High-Entropy Alloys
547	Al0.2CoCrFeNi2Tix	1340	10.3	Effects of Ti Content on the Microstructure and Mechanical Properties of Al0.2CoCrFeNi2Tix High-Entropy Alloys
548	Al0.3Co1.5CrFeNi1.5Ti0.2	391	60	Elucidating the tensile work hardening behaviour of precipitate containing Al0.3Co1.5CrFeNi1.5Ti0.2 high entropy alloy
549	Al0.3Co1.5CrFeNi1.5Ti0.2	685	14	Elucidating the tensile work hardening behaviour of precipitate containing Al0.3Co1.5CrFeNi1.5Ti0.2 high entropy alloy
550	Al13Fe29Co29Ni29	1578	6.1	Eutectoid lamellar structure strengthened ultra-strong Al13Fe29Co29Ni29 high-entropy alloy
551	Al13Fe29Co29Ni29	1750	2.3	Eutectoid lamellar structure strengthened ultra-strong Al13Fe29Co29Ni29 high-entropy alloy
552	Al0.3CoCrFeNi	500	88	Evolution of phase, microstructure and mechanical properties of as-cast Al0.3CoCrFeNiTix high entropy alloys
553	Al0.3CoCrFeNiTi0.1	635	81	Evolution of phase, microstructure and mechanical properties of as-cast Al0.3CoCrFeNiTix high entropy alloys
554	Al0.3CoCrFeNiTi0.2	757	47	Evolution of phase, microstructure and mechanical properties of as-cast Al0.3CoCrFeNiTix high entropy alloys
555	Al0.3CoCrFeNiTi0.3	852	15	Evolution of phase, microstructure and mechanical properties of as-cast Al0.3CoCrFeNiTix high entropy alloys
556	Al0.3CoCrFeNiTi0.4	922	7	Evolution of phase, microstructure and mechanical properties of as-cast Al0.3CoCrFeNiTix high entropy alloys
557	Al0.3CoCrFeNiTi0.5	494.6	3	Evolution of phase, microstructure and mechanical properties of as-cast Al0.3CoCrFeNiTix high entropy alloys
558	Al0.3CoCrFeNi	827	45	Excellent tensile property and its mechanism in Al0.3CoCrFeNi high-entropy alloy via thermo-mechanical treatment
559	Al0.3CoCrFeNi	625	68	Excellent tensile property and its mechanism in Al0.3CoCrFeNi high-entropy alloy via thermo-mechanical treatment
560	Co4Cr1.5Fe1.5Ni5	531	57.5	Formation of hypoeutectic structure and strengthening mechanism of Co4Cr1.5Fe1.5Ni5 high entropy alloy alloyed by Al
561	Co4Cr1.5Fe1.5Ni5	835	31.8	Formation of hypoeutectic structure and strengthening mechanism of Co4Cr1.5Fe1.5Ni5 high entropy alloy alloyed by Al
562	Al0.5CoCrFeNi	783	49.9	Fully Recrystallized Al0.5CoCrFeNi High-Entropy Alloy Strengthened by Nanoscale Precipitates
563	Al0.5CoCrFeNi	1061	27	Fully Recrystallized Al0.5CoCrFeNi High-Entropy Alloy Strengthened by Nanoscale Precipitates
564	Al0.5CoCrFeNi	1283	25.6	Fully Recrystallized Al0.5CoCrFeNi High-Entropy Alloy Strengthened by Nanoscale Precipitates
565	Co40Fe20Ni30Cr10	614	48.69	High deformation ability induced by phase transformation through adjusting Cr content in Co-Fe-Ni-Cr high entropy alloys
566	Co40Fe20Ni20Cr20	718	59.05	High deformation ability induced by phase transformation through adjusting Cr content in Co-Fe-Ni-Cr high entropy alloys
567	Co40Fe20Ni10Cr30	468	19.53	High deformation ability induced by phase transformation through adjusting Cr content in Co-Fe-Ni-Cr high entropy alloys
568	(CrCoNi) 97Al1Ti2	1512	0.2	Influence of annealing temperatures on the microstructure and deformation behavior of a CrCoNi based medium-entropy alloy
569	(CrCoNi) 97Al1Ti2	1194	18.3	Influence of annealing temperatures on the microstructure and deformation behavior of a CrCoNi based medium-entropy alloy
570	(CrCoNi) 97Al1Ti2	1106	28	Influence of annealing temperatures on the microstructure and deformation behavior of a CrCoNi based medium-entropy alloy
571	(CrCoNi) 97Al1Ti2	853	52	Influence of annealing temperatures on the microstructure and deformation behavior of a CrCoNi based medium-entropy alloy
572	(CrCoNi) 97Al1Ti2	828	60	Influence of annealing temperatures on the microstructure and deformation behavior of a CrCoNi based medium-entropy alloy
573	(Co2Ni2Cr)85Al7.5Ti7.5	1541	38	L12 nanoparticles-strengthened Co2Ni2Cr medium entropy alloy showing an outstanding tensile property
574	Ni0.33Co0.33(Cr0.24Al0.09)0.33	1335	25	Microstructural engineering of medium entropy NiCo(CrAl) alloy for enhanced room and high-temperature mechanical properties
575	Co32Cr28Ni32.94Al4.06Ti3	986	37.16	Microstructure and Mechanical Properties of Co32Cr28Ni32.94Al4.06Ti3 High-Entropy Alloy
576	Al0.5CoCrFeNi	568	33.68	Microstructure and properties of bulk Al0.5CoCrFeNi high-entropy alloy by cold rolling and subsequent annealing
577	Al0.5CoCrFeNi	1461	5.37	Microstructure and properties of bulk Al0.5CoCrFeNi high-entropy alloy by cold rolling and subsequent annealing
578	Al0.5CoCrFeNi	1350	5	Microstructure and properties of bulk Al0.5CoCrFeNi high-entropy alloy by cold rolling and subsequent annealing
579	Al0.5CoCrFeNi	1280	7	Microstructure and properties of bulk Al0.5CoCrFeNi high-entropy alloy by cold rolling and subsequent annealing
580	Al0.5CoCrFeNi	1000	11	Microstructure and properties of bulk Al0.5CoCrFeNi high-entropy alloy by cold rolling and subsequent annealing
581	Al0.5CoCrFeNi	800	25	Microstructure and properties of bulk Al0.5CoCrFeNi high-entropy alloy by cold rolling and subsequent annealing
582	Al0.5CoCrFeNi	750	40	Microstructure and properties of bulk Al0.5CoCrFeNi high-entropy alloy by cold rolling and subsequent annealing
583	Al0.5CoCrFeNi	732	47.79	Microstructure and properties of bulk Al0.5CoCrFeNi high-entropy alloy by cold rolling and subsequent annealing
584	CoCrFeNiMnTi0.1	540	80	Microstructure tailoring to enhance mechanical properties in CoCrFeNiMn high-entropy alloy by Ti addition and thermomechanical treatment
585	CoCrFeNiMnTi0.1	760	3	Microstructure tailoring to enhance mechanical properties in CoCrFeNiMn high-entropy alloy by Ti addition and thermomechanical treatment
586	CoCrFeNiMnTi0.1	920	30	Microstructure tailoring to enhance mechanical properties in CoCrFeNiMn high-entropy alloy by Ti addition and thermomechanical treatment
587	CoCrFeNiMnTi0.1	860	40	Microstructure tailoring to enhance mechanical properties in CoCrFeNiMn high-entropy alloy by Ti addition and thermomechanical treatment
588	CoCrFeNiMnTi0.1	690	50	Microstructure tailoring to enhance mechanical properties in CoCrFeNiMn high-entropy alloy by Ti addition and thermomechanical treatment
589	CoCrFeNiMnTi0.3	565	55	Microstructure tailoring to enhance mechanical properties in CoCrFeNiMn high-entropy alloy by Ti addition and thermomechanical treatment
590	CoCrFeNiMnTi0.3	590	3	Microstructure tailoring to enhance mechanical properties in CoCrFeNiMn high-entropy alloy by Ti addition and thermomechanical treatment
591	CoCrFeNiMnTi0.3	530	3	Microstructure tailoring to enhance mechanical properties in CoCrFeNiMn high-entropy alloy by Ti addition and thermomechanical treatment
592	CoCrFeNiMnTi0.3	990	7	Microstructure tailoring to enhance mechanical properties in CoCrFeNiMn high-entropy alloy by Ti addition and thermomechanical treatment
593	CoCrFeMnNi	1175	1.5	Effect of second phase particles on mechanical properties and grain growth in a CoCrFeMnNi high entropy alloy
594	CoCrFeMnNi	1415	1.1	Effect of second phase particles on mechanical properties and grain growth in a CoCrFeMnNi high entropy alloy
595	CoCrFeMnNi	1260	1.8	Effect of second phase particles on mechanical properties and grain growth in a CoCrFeMnNi high entropy alloy
596	CoCrFeMnNi	815	31.7	Effect of second phase particles on mechanical properties and grain growth in a CoCrFeMnNi high entropy alloy
597	CoCrFeMnNi	735	40.2	Effect of second phase particles on mechanical properties and grain growth in a CoCrFeMnNi high entropy alloy
598	CoCrFeMnNi	630	46.2	Effect of second phase particles on mechanical properties and grain growth in a CoCrFeMnNi high entropy alloy
599	(CoCrNi0.5)95Al1Ti4	1221.09	10.62	Microstructure, mechanical and tribological properties of thermomechanical processed (CoNiCr0.5)95Al Ti high-entropy alloys
600	(CoCrNi0.5)95Al3Ti2	925.57	10.94	Microstructure, mechanical and tribological properties of thermomechanical processed (CoNiCr0.5)95Al Ti high-entropy alloys
601	(CoCrNi0.5)95Al4Ti1	910.31	13.87	Microstructure, mechanical and tribological properties of thermomechanical processed (CoNiCr0.5)95Al Ti high-entropy alloys
602	Fe50Mn25Ni10Cr15	490	58	Novel Co-free high performance TRIP and TWIP medium-entropy alloys at cryogenic temperatures
603	Fe55Mn20Ni10Cr15	560	58	Novel Co-free high performance TRIP and TWIP medium-entropy alloys at cryogenic temperatures
604	CoCrFeNi	1300	1	Recrystallization kinetics and mechanical properties of cold-rolled and annealed CoCrFeNi multi-principal element alloy
605	CoCrFeNi	1124	3	Recrystallization kinetics and mechanical properties of cold-rolled and annealed CoCrFeNi multi-principal element alloy
606	CoCrFeNi	982	14	Recrystallization kinetics and mechanical properties of cold-rolled and annealed CoCrFeNi multi-principal element alloy
607	CoCrFeNi	911	24	Recrystallization kinetics and mechanical properties of cold-rolled and annealed CoCrFeNi multi-principal element alloy
608	CoCrFeNi	833	32	Recrystallization kinetics and mechanical properties of cold-rolled and annealed CoCrFeNi multi-principal element alloy
609	Al0.5CoCrFeNi	714	41.6	Strengthening of nanoprecipitations in an annealed Al0.5CoCrFeNi high entropy alloy
610	Al0.5CoCrFeNi	719	34	Strengthening of nanoprecipitations in an annealed Al0.5CoCrFeNi high entropy alloy
611	Al0.5CoCrFeNi	920	27	Strengthening of nanoprecipitations in an annealed Al0.5CoCrFeNi high entropy alloy
612	Al0.5CoCrFeNi	1049	27	Strengthening of nanoprecipitations in an annealed Al0.5CoCrFeNi high entropy alloy
613	Al0.5CoCrFeNi	1200	26	Strengthening of nanoprecipitations in an annealed Al0.5CoCrFeNi high entropy alloy
614	Al0.5CoCrFeNi	1220	25	Strengthening of nanoprecipitations in an annealed Al0.5CoCrFeNi high entropy alloy
615	CoCrFeNi (Al0.3Ti0.2) 0.25	951.1	24.7	Tensile mechanical properties of CoCrFeNiTiAl high entropy alloy via molecular dynamics simulations
616	CoCrFeNi (Al0.3Ti0.2) 0.5	1132.6	18.3	Tensile mechanical properties of CoCrFeNiTiAl high entropy alloy via molecular dynamics simulations
617	CoCrFeNi (Al0.3Ti0.2) 0.75	1250.8	7.2	Tensile mechanical properties of CoCrFeNiTiAl high entropy alloy via molecular dynamics simulations
618	CoCrFeNi (Al0.3Ti0.2)1	889.2	0.4	Tensile mechanical properties of CoCrFeNiTiAl high entropy alloy via molecular dynamics simulations
619	eCoCrNiMn H	558	57.7	Controllable fabrication of a carbide-containing FeCoCrNiMn high-entropy alloy: Microstructure and mechanical properties.
620	eCoCrNiMn H	621	47	Controllable fabrication of a carbide-containing FeCoCrNiMn high-entropy alloy: Microstructure and mechanical properties.
621	CoCrFeMnNi	657	51.3	The influences of temperature and microstructure on the tensile properties of a CoCrFeMnNi high-entropy alloy
622	CoCrFeMnNi	568	60.5	The influences of temperature and microstructure on the tensile properties of a CoCrFeMnNi high-entropy alloy
623	CoCrFeMnNi	532	58.1	The influences of temperature and microstructure on the tensile properties of a CoCrFeMnNi high-entropy alloy
624	Fe20Co20Cr20Ni20Mn20	1335	4.37	Effect of annealing temperature on microstructure and mechanical properties of a severe cold-rolled FeCoCrNiMn high-entropy alloy
625	Fe20Co20Cr20Ni20Mn20	1366	1.16	Effect of annealing temperature on microstructure and mechanical properties of a severe cold-rolled FeCoCrNiMn high-entropy alloy
626	Fe20Co20Cr20Ni20Mn20	1403	1.58	Effect of annealing temperature on microstructure and mechanical properties of a severe cold-rolled FeCoCrNiMn high-entropy alloy
627	Fe20Co20Cr20Ni20Mn20	1471	3.15	Effect of annealing temperature on microstructure and mechanical properties of a severe cold-rolled FeCoCrNiMn high-entropy alloy
628	Fe20Co20Cr20Ni20Mn20	1325	4.31	Effect of annealing temperature on microstructure and mechanical properties of a severe cold-rolled FeCoCrNiMn high-entropy alloy
629	Fe20Co20Cr20Ni20Mn20	1021	19.01	Effect of annealing temperature on microstructure and mechanical properties of a severe cold-rolled FeCoCrNiMn high-entropy alloy
630	Fe20Co20Cr20Ni20Mn20	902	26.3	Effect of annealing temperature on microstructure and mechanical properties of a severe cold-rolled FeCoCrNiMn high-entropy alloy
631	Fe20Co20Cr20Ni20Mn20	736	38.7	Effect of annealing temperature on microstructure and mechanical properties of a severe cold-rolled FeCoCrNiMn high-entropy alloy
632	Fe20Co20Cr20Ni20Mn20	673	42.55	Effect of annealing temperature on microstructure and mechanical properties of a severe cold-rolled FeCoCrNiMn high-entropy alloy
633	Fe20Co20Cr20Ni20Mn20	619	43.15	Effect of annealing temperature on microstructure and mechanical properties of a severe cold-rolled FeCoCrNiMn high-entropy alloy
634	Fe20Co20Cr20Ni20Mn20	599	45.05	Effect of annealing temperature on microstructure and mechanical properties of a severe cold-rolled FeCoCrNiMn high-entropy alloy
635	Al0.6CoCrFeNi	846	37	Tensile strength prediction of dual-phase Al0.6CoCrFeNi high-entropy alloys
636	Al0.6CoCrFeNi	851	34.5	Tensile strength prediction of dual-phase Al0.6CoCrFeNi high-entropy alloys
637	Al0.6CoCrFeNi	894	31	Tensile strength prediction of dual-phase Al0.6CoCrFeNi high-entropy alloys
638	Al0.6CoCrFeNi	945	17	Tensile strength prediction of dual-phase Al0.6CoCrFeNi high-entropy alloys
639	Al0.6CoCrFeNi	1085	10.3	Tensile strength prediction of dual-phase Al0.6CoCrFeNi high-entropy alloys
640	Al0.6CoCrFeNi	1318	4	Tensile strength prediction of dual-phase Al0.6CoCrFeNi high-entropy alloys
641	Fe28.2Ni18.8Mn32.9Al14.1Cr6	928	17.8	Recrystallization of a novel two-phase FeNiMnAlCr high entropy alloy
642	Fe28.2Ni18.8Mn32.9Al14.1Cr6	1521	2.3	Recrystallization of a novel two-phase FeNiMnAlCr high entropy alloy
643	Fe28.2Ni18.8Mn32.9Al14.1Cr6	868	19.5	Recrystallization of a novel two-phase FeNiMnAlCr high entropy alloy
644	Al5Ti2.5Fe25Cr25Ni42.5	1475.8	9.8	Cryo-rolling and annealing-mediated phase transformation in Al5Ti2.5Fe25Cr25Ni42.5 high-entropy alloy: Experimental, phase-field and CALPHAD investigation
645	Al5Ti2.5Fe25Cr25Ni42.5	1214.4	25.8	Cryo-rolling and annealing-mediated phase transformation in Al5Ti2.5Fe25Cr25Ni42.5 high-entropy alloy: Experimental, phase-field and CALPHAD investigation
646	Al5Ti2.5Fe25Cr25Ni42.5	736.4	59.1	Cryo-rolling and annealing-mediated phase transformation in Al5Ti2.5Fe25Cr25Ni42.5 high-entropy alloy: Experimental, phase-field and CALPHAD investigation
647	CrCoNi	1741	3	Hall-petch relationship and heterogeneous strength of CrCoNi medium-entropy alloy
648	CrCoNi	1489	9.8	Hall-petch relationship and heterogeneous strength of CrCoNi medium-entropy alloy
649	CrCoNi	1284	18.6	Hall-petch relationship and heterogeneous strength of CrCoNi medium-entropy alloy
650	CrCoNi	1178	34	Hall-petch relationship and heterogeneous strength of CrCoNi medium-entropy alloy
651	CrCoNi	1310	13.3	Hall-petch relationship and heterogeneous strength of CrCoNi medium-entropy alloy
652	CrCoNi	1175	33.6	Hall-petch relationship and heterogeneous strength of CrCoNi medium-entropy alloy
653	CrCoNi	1056	45.7	Hall-petch relationship and heterogeneous strength of CrCoNi medium-entropy alloy
654	CrCoNi	1088	39.2	Hall-petch relationship and heterogeneous strength of CrCoNi medium-entropy alloy
655	CrCoNi	1034	57.3	Hall-petch relationship and heterogeneous strength of CrCoNi medium-entropy alloy
656	CrCoNi	857	69	Hall-petch relationship and heterogeneous strength of CrCoNi medium-entropy alloy
657	CrCoNi	795	89.5	Hall-petch relationship and heterogeneous strength of CrCoNi medium-entropy alloy
658	CrCoNi	740	95.6	Hall-petch relationship and heterogeneous strength of CrCoNi medium-entropy alloy
659	FeNiCrMn	500	36.1	Strengthening and toughening the FeNiCrMn medium entropy alloy by novel ultrafine precipitate networks
660	FeNiCrMn	639	49.6	Strengthening and toughening the FeNiCrMn medium entropy alloy by novel ultrafine precipitate networks
661	FeNiCrMn	702	60.2	Strengthening and toughening the FeNiCrMn medium entropy alloy by novel ultrafine precipitate networks
662	FeNiCrMn	700	24	Deformation mechanism and mechanical properties of a CoCrFeNi high-entropy alloy via room-temperature rolling, cryorolling, and asymmetric cryorolling
663	FeNiCrMn	980	12	Deformation mechanism and mechanical properties of a CoCrFeNi high-entropy alloy via room-temperature rolling, cryorolling, and asymmetric cryorolling
664	FeNiCrMn	1180	9	Deformation mechanism and mechanical properties of a CoCrFeNi high-entropy alloy via room-temperature rolling, cryorolling, and asymmetric cryorolling
665	FeNiCrMn	1300	5	Deformation mechanism and mechanical properties of a CoCrFeNi high-entropy alloy via room-temperature rolling, cryorolling, and asymmetric cryorolling
666	Cr10 Mn10Fe60Co10Ni10	503	0.47	Effect of annealing treatments on microstructure and mechanical properties of high-entropy alloy Cr10 Mn10Fe60Co10Ni10
667	Cr10 Mn10Fe60Co10Ni10	601	0.44	Effect of annealing treatments on microstructure and mechanical properties of high-entropy alloy Cr10 Mn10Fe60Co10Ni10
668	Cr10 Mn10Fe60Co10Ni10	453	0.5	Effect of annealing treatments on microstructure and mechanical properties of high-entropy alloy Cr10 Mn10Fe60Co10Ni10
669	Cr10 Mn10Fe60Co10Ni10	420	0.53	Effect of annealing treatments on microstructure and mechanical properties of high-entropy alloy Cr10 Mn10Fe60Co10Ni10
670	Cr10 Mn10Fe60Co10Ni10	400	0.27	Effect of annealing treatments on microstructure and mechanical properties of high-entropy alloy Cr10 Mn10Fe60Co10Ni10
671	CrCoNi	421	81	High ductility CrCoNi medium entropy alloy prepared by liquid nitrogen temperature rolling and short time annealing at moderate temperature
